# Supplementary material for: Origin and evolutionary malleability of T cell receptor α diversity
Source: Nature. 2023 Jun 21;619(7968):193–200. doi: 10.1038/s41586-023-06218-x (PMC10322711; doi:10.1038/s41586-023-06218-x)
Supplement: Supplementary file 4 — Repertoire data statistics on sequences with mapped V and J elements. [file 41586_2023_6218_MOESM4_ESM.xlsx]

## Sheet: TCR alpha
Supplementary Table 1 | Repertoire data statistics on sequences with mapped V and J elements.
species	UMIs from identified VJ	clones from identified VJ	identified V proportion	identified J proportion	identified VJ proportion	VJ combinations	mean CDR3 length (nt)	In frame CDR3 proportion	V nibbled nt average	J nibbled nt average	no VJ insertions proportion	Microhomology proportion	Entropy (nt) bits	Entropy (aa)bits	RSS V at RF3 proportion	RSS J at RF1 proportion	class
C. punctatum	32942	10515	0.688	0.687	0.449	2383	39	0.968	2.98	3.99	0.457	0.283	20	16.9	0.887	0.899	sharks
P. senegalus	88311	37841	0.942	0.985	0.929	1664	40	0.878	4.34	2.93	0.388	0.217	22.3	18.3	0.757	1	basal fishes
A. ruthenus Ca 1	5167	3061	0.516	0.797	0.436	581	41.2	0.761	2.34	2.79	0.481	0.32	16.3	13.5	0.536	0.993	basal fishes
A. ruthenus Ca 2	6493	4086	0.465	0.572	0.253	1765	39.1	0.884	2.4	3.41	0.475	0.325	16.8	14.6	0.769	0.965	basal fishes
P. progenetica	13359	3758	0.915	0.779	0.712	1260	39.3	0.957	1.54	2	0.817	0.582	13.7	13	1	0.973	teleosts
D. rerio	1659351	101260	0.984	0.997	0.98	14524	39.4	0.966	1.58	1.83	0.927	0.656	18.4	17.3	0.993	0.992	teleosts
O. mykiss	570915	70600	0.787	0.807	0.634	4786	40.3	0.944	1.68	1.78	0.792	0.461	19.8	17.6	0.994	0.985	teleosts
O. latipes HdrR	2264	1801	0.828	0.708	0.585	1000	40.8	0.957	1.64	2.44	0.799	0.576	13.1	12.3	1	1	teleosts
P. annectens	71973	30906	0.805	0.723	0.572	1597	39.9	0.952	2.55	5.11	0.294	0.198	22	18.1	0.951	0.692	lobe-finned fishes
M. musculus	367169	226173	0.606	0.998	0.605	2747	41	0.861	2.33	3.1	0.177	0.088	26	20.8	0.314	0.649	mammals
L. africana	2654949	962411	0.873	0.998	0.871	3615	41.2	0.925	3.52	5.26	0.074	0.046	34.9	26.7	0.43	0.696	mammals

## Sheet: TCR beta
species	UMIs from identified VJ	clones from identified VJ	identified V proportion	identified J proportion	identified VJ proportion	VJ combinations	mean CDR3 length	In frame CDR3 proportion	V nibbled nt average	J nibbled nt average	no VJ insertions proportion	no DJ insertions proportion	no VDJ insertions proportion	Entropy (nt)	Entropy (aa)	RSS V at RF3 proportion	RSS J at RF1 proportion	class
C. punctatum Cb 1	65303	39278	0.957	0.999	0.956	265	39.6	0.888	2.55	4.56	0.575	0.631	0.384	29.6	21.5	0.312	0.426	sharks
C. punctatum Cb 2	80536	41207	0.97	0.999	0.969	177	38.7	0.891	2.63	4.26	0.488	0.655	0.331	31.1	22.5	0.246	0.048	sharks
P. senegalus Cb 1	4817	3434	0.663	0.98	0.646	161	41.5	0.799	3.27	3.01	0.448	0.325	0.173	28.1	19.9	0.059	0.251	basal fishes
P. senegalus Cb 2	41542	31103	0.969	0.987	0.957	499	38.9	0.767	3.01	2.95	0.374	0.412	0.173	30.9	22.3	0.205	0.366	basal fishes
P. senegalus Cb 3	489	434	0.907	0.136	0.125	44	42.4	0.746	3.49	2.28	0.386	0.417	0.19	NA	NA	0.049	0.975	basal fishes
P. senegalus Cb 4	41973	29742	0.949	0.994	0.942	312	40.2	0.855	3.34	2.58	0.405	0.422	0.194	31.4	23.2	0.038	0.398	basal fishes
P. senegalus Cb 5	16247	9756	0.875	0.994	0.87	137	39.3	0.789	3.62	2.29	0.496	0.361	0.179	29.5	21.2	0.155	0.175	basal fishes
A. ruthenus Cb 1	2787	1830	0.744	0.11	0.099	237	38.7	0.873	2.41	5.34	0.565	0.444	0.279	23.4	16.8	0.305	0.351	basal fishes
A. ruthenus Cb 2	2907	1962	0.588	0.739	0.417	442	39.2	0.83	3.73	3.41	0.37	0.557	0.194	25	18.5	0.087	0.574	basal fishes
P. progenetica	8397	4400	0.795	0.927	0.749	70	39.7	0.797	3.14	3.07	0.512	0.548	0.294	24.9	17.8	0.562	0.426	teleosts
D. rerio	1236662	274315	0.963	0.987	0.951	1350	39.5	0.898	2.45	2.61	0.787	0.745	0.592	27.8	21.3	0.314	0.246	teleosts
O. mykiss	226691	158421	0.772	0.595	0.462	440	39.8	0.856	3.35	6.71	0.313	0.269	0.079	33.4	24.4	0.067	0.67	teleosts
O. latipes HdrR	1146	1029	0.702	0.648	0.472	129	40.3	0.855	2.56	1.98	0.529	0.494	0.246	22.4	16.5	0.196	0.625	teleosts
P. annectens Cb 1	167093	82884	0.916	0.944	0.869	603	39.7	0.881	3.18	3.53	0.391	0.355	0.142	29.7	22.2	0.274	0.3	lobe-finned fishes
P. annectens Cb 2	16578	9515	0.653	0.812	0.531	166	40.8	0.938	3.6	3.05	0.323	0.397	0.148	27.4	20.2	0.592	0.143	lobe-finned fishes
M. musculus	1006012	695026	0.979	0.975	0.954	224	41.9	0.957	2.71	2.65	0.278	0.322	0.083	34.3	25	0.601	0.308	mammals
L. africana	755483	327802	0.215	0.998	0.215	198	44.5	0.978	3.64	4.76	0.084	0.166	0.003	47.6	33.3	0.767	0.252	mammals
