# Supplementary material for: Origin and evolutionary malleability of T cell receptor α diversity
Source: Nature. 2023 Jun 21;619(7968):193–200. doi: 10.1038/s41586-023-06218-x (PMC10322711; doi:10.1038/s41586-023-06218-x)
Supplement: Supplementary file 5 — Genomic locus descriptions for TRA genes of species whose repertoires were analysed in this study. [file 41586_2023_6218_MOESM5_ESM.xlsx]

## Sheet: Accessions
Species	Assembly	Source	Assembly type	Accession
C. punctatum	Chiloscyllium_punctatum_genome_v2.1	Squalomix	concatenated scaffolds	ccg_chipu00000448	ccg_chipu00000257	ccg_chipu00000318
P. senegalus	GCA_016835505.1	NCBI	chormosomal	CM029063.1
A. ruthenus Ca 1	GCA_010645085.1	NCBI	chromosomal	NC_048341.1
A. ruthenus Ca 2	GCA_010645085.1	NCBI	chromosomal	NC_048334.1
P. progenetica	JABUMV000000000	DDBJ/ENA/GenBank	single scaffold	Scaffold0032
D. rerio	GCA_000002035.4	NCBI	chromosomal	NC_007113.7
O. mykiss	GCA_013265735.3	NCBI	chromosomal	CM007942.1
O. latipes HdrR	GCA_002234675.1	NCBI	chromosomal	CP020681.1
P. annectens	GCA_019279795.1	NCBI	chromosomal	CM033098.1
M. musculus	GCA_000001635.8	NCBI	chromosomal	CM001007.2
L. africana	GCA_000001905.1	NCBI	concatenated scaffolds	GL010131.1	GL010145.1	GL010280.1	GL010422.1	GL010594.1	AAGU03094560.1	AAGU03094287.1

## Sheet: C. punctatum
Gene	Functionality	Strand	Start	End	RSS	Intron.start	Intron.end
TRAV01_01	F	-	49304	49758	15	74	156
TRAV02_01	F	+	85924	87009	15	47	793
TRAV03	ORF	+	182034	182213	15	0	0
TRAV04	F	+	185552	185989	15	47	142
TRAV02_2	F	+	203587	204680	15	47	801
TRAV02_3	F	+	213039	214151	15	92	820
TRAV02_4	ORF	+	223439	223618	15	0	0
TRAV05	F	-	343173	343666	14	59	240
TRAV06	F	+	355945	356362	14	62	146
TRAV07_01	F	-	371465	371644	15	0	0
TRAV08_01	P	+	387623	387802	17	0	0
TRAV09_01	ORF	-	401508	401687	15	0	0
TRAV09_2	ORF	+	403582	403761	15	0	0
TRAV07_2	ORF	+	408582	408761	15	0	0
TRAV10	P	-	446961	447140	17	0	0
TRAV11	ORF	-	465705	465884	18	0	0
TRAV12	P	-	478365	478544	62	0	0
TRAV08_2	P	+	479428	479607	8	0	0
TRAV13	P	+	479724	479903	20	0	0
TRAV14	F	+	483177	483636	15	51	174
TRAV15	F	-	487860	488261	13	41	130
TRAV09_3	P	+	492900	493079	15	0	0
TRAV16	F	-	495409	495839	15	47	135
TRAV17	ORF	+	504972	505431	14	47	164
TRAV18	ORF	-	531888	532329	15	47	146
TRAV19	ORF	-	537226	537667	18	47	146
TRAV20	ORF	-	548658	549130	3	35	168
TRAV21	ORF	-	564835	565014	18	0	0
TRAV22	ORF	-	568838	569279	17	47	146
TRAV23_01	F	-	609287	609754	11	44	172
TRAV23_2	P	-	611459	611638	11	0	0
TRAV24	F	-	624486	624915	18	47	134
TRAV25_01	ORF	-	636493	636934	18	47	146
TRAV25_2	P	-	643784	643963	18	0	0
TRAV26_01	ORF	-	650059	650238	15	0	0
TRAV27_01	ORF	-	667654	668095	18	47	146
TRAV27_2	F	-	684934	685375	18	47	146
TRAV27_3	F	+	687348	687789	18	47	146
TRAV27_4	F	-	697084	697263	18	0	0
TRAV28_01	P	+	714532	714711	18	0	0
TRAV29_01	P	+	718594	718773	12	0	0
TRAV28_2	ORF	-	739302	739481	18	0	0
TRAV29_2	P	+	799435	799614	13	0	0
TRAV29_3	P	+	832383	832562	12	0	0
TRAV28_3	ORF	-	849829	850008	18	0	0
TRAV25_3	ORF	-	870575	871016	17	47	146
TRAV30_01	F	-	901748	902187	15	47	144
TRAV26_2	F	-	909758	910198	15	47	145
TRAV27_5	ORF	-	923670	923849	18	0	0
TRAV31	ORF	-	934587	934766	18	0	0
TRAV30_2	P	-	940540	940719	15	0	0
TRAV32	F	-	952711	953150	15	47	144
TRAV33	F	+	960300	961396	15	59	825
TRAJ_001	ORF	+	993373	993572	-66	0	0
TRAJ_002	F	+	994030	994229	-64	0	0
TRAJ_003	ORF	+	994537	994736	-52	0	0
TRAJ_004	F	+	994817	995016	-60	0	0
TRAJ_005	ORF	+	996413	996612	-46	0	0
TRAJ_006	ORF	+	997642	997841	-46	0	0
TRAJ_007	ORF	+	998155	998354	-51	0	0
TRAJ_008	ORF	+	998844	999043	-80	0	0
TRAJ_009	ORF	+	1001066	1001265	-70	0	0
TRAJ_010	ORF	+	1002448	1002647	-60	0	0
TRAJ_011	F	+	1036297	1036496	-63	0	0
TRAJ_012	ORF	+	1037675	1037874	-66	0	0
TRAJ_013	F	+	1039162	1039361	-60	0	0
TRAJ_014	F	+	1039781	1039980	-60	0	0
TRAJ_015	F	+	1040641	1040840	-63	0	0
TRAJ_016	ORF	+	1041864	1042063	-66	0	0
TRAJ_017	ORF	+	1045605	1045804	-65	0	0
TRAJ_018	F	+	1045975	1046174	-66	0	0
TRAJ_019	F	+	1046836	1047035	-69	0	0
TRAJ_020	ORF	+	1047734	1047933	-63	0	0
TRAJ_021	F	+	1048385	1048584	-66	0	0
TRAJ_022	ORF	+	1050031	1050230	-61	0	0
TRAJ_023	F	+	1050378	1050577	-66	0	0
TRAJ_024	F	+	1050745	1050944	-66	0	0
TRAJ_025	F	+	1051850	1052049	-60	0	0
TRAJ_026	F	+	1052446	1052645	-69	0	0
TRAJ_027	F	+	1053212	1053411	-61	0	0
TRAJ_028	F	+	1061444	1061643	-60	0	0
TRAJ_029	ORF	+	1062625	1062824	-66	0	0
TRAJ_030	F	+	1063521	1063720	-60	0	0
TRAJ_031	F	+	1064919	1065118	-63	0	0
TRAJ_032	F	+	1065255	1065454	-69	0	0
TRAJ_033	F	+	1066134	1066333	-63	0	0
TRAJ_034	F	+	1066585	1066784	-66	0	0
TRAJ_035	ORF	+	1067261	1067460	-63	0	0
TRAJ_036	ORF	+	1067474	1067673	-51	0	0
TRAJ_037	ORF	+	1067938	1068137	-69	0	0
TRAJ_038	F	+	1069237	1069436	-66	0	0
TRAJ_039	F	+	1069552	1069751	-66	0	0
TRAJ_040	F	+	1070390	1070589	-66	0	0
TRAJ_041	F	+	1070710	1070909	-66	0	0
TRAJ_042	ORF	+	1071387	1071586	-65	0	0
TRAJ_043	ORF	+	1071608	1071807	-50	0	0
TRAJ_044	ORF	+	1075152	1075351	-49	0	0
TRAJ_045	F	+	1076028	1076227	-66	0	0
TRAJ_046	F	+	1076343	1076542	-66	0	0
TRAJ_047	F	+	1077656	1077855	-66	0	0
TRAJ_048	ORF	+	1077974	1078173	-65	0	0
TRAJ_049	F	+	1078933	1079132	-66	0	0
TRAJ_050	F	+	1079241	1079440	-66	0	0
TRAJ_051	ORF	+	1080252	1080451	-66	0	0
TRAJ_052	ORF	+	1081413	1081612	-66	0	0
TRAJ_053	ORF	+	1082317	1082516	-63	0	0
TRAJ_054	ORF	+	1082782	1082981	-72	0	0
TRAJ_055	ORF	+	1084487	1084686	-66	0	0
TRAJ_056	ORF	+	1085648	1085847	-66	0	0
TRAJ_057	ORF	+	1086552	1086751	-63	0	0
TRAJ_058	ORF	+	1087017	1087216	-72	0	0
TRAJ_059	ORF	+	1088580	1088779	-63	0	0
TRAJ_060	F	+	1090562	1090761	-60	0	0
TRAJ_061	F	+	1090984	1091183	-66	0	0
TRAJ_062	F	+	1101537	1101736	-66	0	0
TRAJ_063	F	+	1103553	1103752	-60	0	0
TRAJ_064	ORF	+	1104053	1104252	-63	0	0
TRAJ_065	F	+	1104379	1104578	-66	0	0
TRAJ_066	F	+	1105320	1105519	-63	0	0
TRAJ_067	ORF	+	1108363	1108562	-60	0	0
TRAJ_068	ORF	+	1108862	1109061	-63	0	0
TRAJ_069	F	+	1109189	1109388	-66	0	0
TRAJ_070	ORF	+	1110131	1110330	-60	0	0
TRAJ_071	F	+	1110586	1110785	-66	0	0
TRAJ_072	F	+	1111618	1111817	-63	0	0
TRAJ_073	F	+	1112062	1112261	-66	0	0
TRAJ_074	F	+	1113050	1113249	-63	0	0
TRAJ_075	F	+	1113495	1113694	-66	0	0
TRAJ_076	F	+	1114014	1114213	-66	0	0
TRAJ_077	F	+	1115146	1115345	-66	0	0
TRAJ_078	F	+	1116505	1116704	-63	0	0
TRAJ_079	ORF	+	1116954	1117153	-66	0	0
TRAJ_080	F	+	1117852	1118051	-60	0	0
TRAJ_081	F	+	1118305	1118504	-69	0	0
TRAJ_082	F	+	1119236	1119435	-63	0	0
TRAJ_083	ORF	+	1119689	1119888	-69	0	0
TRAJ_084	F	+	1120611	1120810	-60	0	0
TRAJ_085	F	+	1121062	1121261	-66	0	0
TRAJ_086	ORF	+	1121747	1121946	-15	0	0
TRAJ_087	ORF	+	1121953	1122152	-44	0	0
TRAJ_088	F	+	1122419	1122618	-66	0	0
TRAJ_089	F	+	1123329	1123528	-60	0	0
TRAJ_090	F	+	1123763	1123962	-66	0	0
TRAJ_091	F	+	1124681	1124880	-60	0	0
TRAJ_092	F	+	1125124	1125323	-69	0	0
TRAJ_093	ORF	+	1126041	1126240	-60	0	0
TRAJ_094	F	+	1126493	1126692	-66	0	0
TRAJ_095	ORF	+	1127480	1127679	-60	0	0
TRAJ_096	F	+	1130450	1130649	-66	0	0
TRAJ_097	ORF	+	1131226	1131425	-66	0	0
TRAJ_098	ORF	+	1132150	1132349	-63	0	0
TRAJ_099	F	+	1133879	1134078	-63	0	0
TRAJ_100	ORF	+	1134136	1134335	-69	0	0
TRAJ_101	ORF	+	1138695	1138894	-57	0	0
TRAJ_102	F	+	1138958	1139157	-65	0	0
TRAJ_103	F	+	1139364	1139563	-60	0	0
TRAJ_104	F	+	1142748	1142947	-63	0	0
TRAJ_105	ORF	+	1147507	1147706	-63	0	0
TRAJ_106	F	+	1148662	1148861	-63	0	0
TRAC	F	+	1151477	1151575	0	0	0
TRAJ_107	ORF	+	1152952	1153151	-60	0	0
TRAJ_108	F	-	1153881	1154080	-66	0	0
TRAJ_109	F	-	1154576	1154775	-66	0	0
TRAJ_110	F	-	1155449	1155648	-66	0	0
TRAJ_111	F	-	1155870	1156069	-60	0	0
TRAJ_112	ORF	-	1156789	1156988	-63	0	0
TRAJ_113	F	-	1157218	1157417	-63	0	0
TRAJ_114	F	-	1158892	1159091	-69	0	0
TRAJ_115	F	-	1159348	1159547	-63	0	0
TRAJ_116	F	-	1160284	1160483	-69	0	0
TRAJ_117	F	-	1160721	1160920	-63	0	0
TRAJ_118	ORF	-	1161989	1162188	-66	0	0
TRAJ_119	F	-	1162595	1162794	-52	0	0
TRAJ_120	F	-	1163816	1164015	-66	0	0
TRAJ_121	F	+	1164144	1164343	-70	0	0
TRAJ_122	F	+	1165290	1165489	-66	0	0
TRAJ_123	F	+	1165808	1166007	-66	0	0
TRAJ_124	ORF	+	1166146	1166345	-69	0	0
TRAJ_125	ORF	-	1167962	1168161	-60	0	0
TRAJ_126	ORF	-	1168532	1168731	-54	0	0
TRAV34	ORF	+	1169741	1169920	7	0	0
TRAJ_127	ORF	-	1169871	1170070	-66	0	0
TRAJ_128	F	-	1170459	1170658	-63	0	0
TRAJ_129	F	-	1172306	1172505	-63	0	0
TRAJ_130	F	-	1174104	1174303	-66	0	0
TRAJ_131	F	-	1174341	1174540	-63	0	0
TRAJ_132	ORF	+	1176237	1176436	-33	0	0
TRAJ_133	ORF	+	1176458	1176657	-50	0	0
TRAJ_134	ORF	+	1176902	1177101	-69	0	0
TRAJ_135	ORF	-	1179027	1179226	-66	0	0
TRAJ_136	F	-	1179228	1179427	-63	0	0
TRAJ_137	ORF	+	1190189	1190388	-82	0	0
TRAJ_138	F	+	1190970	1191169	-66	0	0
TRAJ_139	ORF	+	1192566	1192765	-80	0	0
TRAV35	ORF	-	2381502	2381681	6	0	0
TRAV36_01	P	+	2492331	2492510	6	0	0
TRAV36_2	P	+	2593410	2593589	6	0	0
TRAV37_01	ORF	+	2616460	2616639	15	0	0
TRAV38	P	-	2636373	2636552	15	0	0
TRAV37_2	F	+	2647888	2648345	4	83	165
TRAV37_3	ORF	+	2648454	2648633	15	0	0
TRAV39_01	ORF	-	2662020	2662199	15	0	0
TRAV39_2	F	-	2674019	2674511	15	53	197
TRAV40_01	ORF	-	2700416	2700595	14	0	0
TRAV40_2	ORF	-	2738913	2739092	14	0	0
TRAV41	ORF	+	2751012	2751191	15	0	0
TRAV42	ORF	-	2976249	2976428	15	0	0
TRAV43	ORF	-	3005131	3005310	27	0	0
TRAV37_4	ORF	+	3095652	3095831	15	0	0
TRAV44_01	P	+	3157441	3157620	6	0	0
TRAV44_2	P	-	3166966	3167145	6	0	0
TRAV45	ORF	+	3211099	3211278	13	0	0
TRAV46_01	ORF	+	3230798	3230977	14	0	0
TRAV37_5	F	+	3246043	3246841	15	53	506
TRAV47_01	F	+	3255953	3256132	15	0	0
TRAV46_2	ORF	-	3259411	3259590	14	0	0
TRAV48_01	ORF	-	3268465	3268644	14	0	0
TRAV48_2	ORF	+	3271532	3271711	14	0	0
TRAV40_3	F	+	3290068	3290535	15	47	172
TRAV49_01	F	-	3302278	3303458	15	47	888
TRAV40_4	F	-	3314986	3315453	15	47	172
TRAV39_3	F	+	3335281	3335460	15	0	0
TRAV49_2	F	-	3336540	3337733	15	47	901
TRAV50_01	P	-	3339692	3339871	14	0	0
TRAV49_3	F	-	3348881	3349060	15	0	0
TRAV50_2	P	+	3350978	3351157	14	0	0
TRAV37_6	F	-	3531569	3531748	15	0	0
TRAV51_01	P	-	3533684	3533863	15	0	0
TRAV46_3	P	+	3543152	3543331	15	0	0
TRAV52_01	F	+	3546122	3547186	15	53	772
TRAV46_4	F	+	3553179	3553358	15	0	0
TRAV52_2	F	+	3554800	3555876	15	53	787
TRAV37_7	ORF	+	3559928	3560107	15	0	0
TRAV37_8	F	+	3569473	3569652	15	0	0
TRAV37_9	ORF	-	3570679	3570858	15	0	0
TRAV52_3	F	+	3578668	3578847	15	0	0
TRAV53_01	P	+	3579541	3579720	15	0	0
TRAV46_5	ORF	-	3582469	3582648	15	0	0
TRAV51_2	ORF	+	3608141	3608320	15	0	0
TRAV51_3	F	+	3614405	3614584	15	0	0
TRAV46_6	P	-	3633284	3633463	16	0	0
TRAV46_7	P	+	3634907	3635086	16	0	0
TRAV37_10	ORF	+	3644490	3644669	15	0	0
TRAV37_11	F	+	3650603	3650782	15	0	0
TRAV52_4	ORF	+	3685601	3686351	15	47	458
TRAV46_8	ORF	-	3689832	3690011	15	0	0
TRAV46_9	F	-	3690270	3690449	15	0	0
TRAV52_5	F	-	3694437	3694616	15	0	0
TRAV37_12	ORF	-	3709652	3709831	15	0	0
TRAV46_10	P	+	3710465	3710644	15	0	0
TRAV37_13	P	-	3717138	3717317	15	0	0
TRAV46_11	F	+	3724897	3725076	15	0	0
TRAV52_6	ORF	+	3727277	3727456	15	0	0
TRAV51_4	P	-	3733136	3733315	15	0	0
TRAV37_14	ORF	-	3749536	3749715	15	0	0
TRAV51_5	P	-	3751400	3751579	15	0	0
TRAV46_12	ORF	+	3756646	3756825	15	0	0
TRAV52_7	ORF	+	3759128	3759307	15	0	0
TRAV46_13	F	+	3772922	3773101	15	0	0
TRAV52_8	ORF	+	3775804	3775983	15	0	0
TRAV54	P	+	3919277	3919456	15	0	0
TRAV55	F	-	3943426	3944506	15	47	788
TRAV01_2	F	-	3949833	3950289	15	74	158
TRAV56_01	F	+	3961638	3962093	15	47	160
TRAV56_2	F	+	3976091	3976546	15	47	160
TRAV56_3	F	-	3990522	3990701	15	0	0
TRAV56_4	F	+	4009960	4010415	15	47	160
TRAV57	P	+	4041676	4041855	15	0	0
TRAV58_01	P	-	4584956	4585135	14	0	0
TRAV59_01	ORF	+	4585144	4585323	14	0	0
TRAV37_15	ORF	-	4597319	4597498	15	0	0
TRAV46_14	F	+	4599666	4599845	14	0	0
TRAV37_16	ORF	+	4602186	4602365	15	0	0
TRAV60_01	ORF	-	4610240	4610419	26	0	0
TRAV46_15	ORF	+	4617281	4617460	14	0	0
TRAV46_16	F	+	4621260	4621439	14	0	0
TRAV58_2	ORF	+	4628757	4628936	14	0	0
TRAV58_3	F	-	4666833	4667012	14	0	0
TRAV37_17	ORF	-	4687831	4688010	15	0	0
TRAV37_18	F	-	4695807	4695986	15	0	0
TRAV46_17	P	-	4699293	4699472	14	0	0
TRAV59_2	ORF	-	4701990	4702169	14	0	0
TRAV61_01	ORF	-	4732743	4732922	15	0	0
TRAV59_3	ORF	-	4772864	4773043	14	0	0
TRAV62	ORF	-	4839267	4839446	26	0	0
TRAV60_2	ORF	-	4882367	4882546	27	0	0
TRAV60_3	ORF	+	4911534	4911713	27	0	0
TRAV61_2	P	+	4938843	4939022	15	0	0
TRAV60_4	P	+	5018681	5018860	27	0	0
TRAV46_18	F	+	5042843	5043022	14	0	0
TRAV37_19	ORF	+	5046427	5046606	15	0	0
TRAV63	ORF	-	5101642	5101821	33	0	0
TRAV37_20	P	-	5169982	5170161	15	0	0
TRAV37_21	F	+	5182821	5183000	15	0	0
TRAV61_3	F	+	5201881	5202060	15	0	0
TRAV64	ORF	-	5258129	5258308	27	0	0
TRAV53_2	ORF	+	5396674	5396853	15	0	0
TRAV53_3	F	+	5397287	5397466	15	0	0
TRAV37_22	F	+	5485804	5486542	15	53	446
TRAV37_23	ORF	-	5493741	5494480	15	53	447
TRAV37_24	ORF	+	5527314	5528052	15	53	446
TRAV65	F	+	5537553	5537732	14	0	0
TRAV37_25	P	+	5572474	5572653	15	0	0
TRAV37_26	F	-	5578204	5578383	15	0	0
TRAV66	P	+	5584045	5584224	15	0	0
TRAV61_4	ORF	+	5639955	5641211	15	60	959
TRAV47_2	ORF	-	5959466	5959645	15	0	0
TRAV47_3	P	+	5966625	5966804	15	0	0
TRAV67_01	P	+	6038529	6038708	10	0	0
TRAV68	P	+	6041327	6041506	14	0	0
TRAV67_2	P	+	6064079	6064258	14	0	0
TRAV47_4	ORF	+	6079731	6079910	15	0	0
TRAV69	P	-	6126392	6126571	15	0	0
TRAV70	ORF	+	6130851	6131030	15	0	0
TRAV47_5	ORF	+	6135314	6135493	15	0	0
TRAV47_6	ORF	+	6136666	6136845	15	0	0
TRAV71	ORF	-	6240835	6241014	15	0	0

## Sheet: P. senegalus
Gene	Functionality	Strand	Start	End	RSS	Intron.start	Intron.end
TRAV01_01	F	-	115929973	115930122	16	0	0
TRAV01_02	F	-	115922288	115922437	16	0	0
TRAJ_01	ORF	+	115889702	115889901	-53	0	0
TRAV02_01	F	-	115716171	115716320	3	0	0
TRAV03_01	F	-	115686850	115686999	3	0	0
TRAV02_02	F	+	115647380	115647529	3	0	0
TRAV04	F	-	115566752	115566901	3	0	0
TRAV02_03	F	-	115519529	115519678	3	0	0
TRAV02_04	F	-	115419276	115419425	3	0	0
TRAV03_02	F	-	115401066	115401215	3	0	0
TRAV02_05	F	-	115319275	115319424	3	0	0
TRAV02_06	F	-	115295319	115295468	3	0	0
TRAV02_07	F	-	115183693	115183842	3	0	0
TRAV05	F	-	115063443	115063592	3	0	0
TRAV06_01	F	-	115003443	115003592	14	0	0
TRAV06_02	F	-	114986201	114986350	14	0	0
TRAV06_03	F	-	114933859	114934008	14	0	0
TRAV07_01	F	-	114861610	114861759	15	0	0
TRAV08_01	F	-	114831216	114831365	15	0	0
TRAV09_01	F	-	114809489	114809638	14	0	0
TRAV02_08	F	-	114780007	114780156	3	0	0
TRAV10_01	F	-	114749689	114749838	15	0	0
TRAV11_01	F	-	114695067	114695216	15	0	0
TRAV12_01	F	+	114609898	114610047	15	0	0
TRAV12_02	F	+	114595670	114595819	15	0	0
TRAV10_02	F	+	114498010	114498159	15	0	0
TRAV02_09	F	+	114450268	114450417	3	0	0
TRAV09_02	F	+	114420161	114420310	14	0	0
TRAV13	F	+	114378096	114378245	14	0	0
TRAV14	F	+	114338528	114338677	15	0	0
TRAV15	F	+	114326477	114326626	15	0	0
TRAV10_03	F	+	114294437	114294586	15	0	0
TRAV16	F	+	114281247	114281396	62	0	0
TRAJ_02	ORF	+	114271329	114271528	-30	0	0
TRAV17	F	+	114252593	114252742	13	0	0
TRAV18	F	+	114189650	114189799	15	0	0
TRAV12_03	F	+	114186960	114187109	15	0	0
TRAV12_04	F	+	114129028	114129177	15	0	0
TRAV11_02	F	+	114104126	114104275	15	0	0
TRAV11_03	F	+	114077366	114077515	15	0	0
TRAV10_04	F	+	114052396	114052545	15	0	0
TRAV11_04	F	+	114002973	114003122	15	0	0
TRAV08_02	ORF	+	114000588	114000737	15	0	0
TRAV07_02	F	+	113961925	113962074	15	0	0
TRAV19	F	-	113846230	113846379	16	0	0
TRAV20	F	-	113830800	113830949	15	0	0
TRAV21	F	-	113699504	113699653	16	0	0
TRAV22	F	-	113658558	113658707	15	0	0
TRAV23	F	-	113559075	113559224	10	0	0
TRAV24	F	-	113533433	113533582	39	0	0
TRAJ_03	F	-	113516358	113516557	-66	0	0
TRAJ_04	F	-	113431743	113431942	-63	0	0
TRAJ_05	F	-	113429707	113429906	-69	0	0
TRAJ_06	F	-	113429256	113429455	-63	0	0
TRAJ_07	F	-	113427948	113428147	-60	0	0
TRAJ_08	F	-	113426909	113427108	-63	0	0
TRAJ_09	F	-	113425110	113425309	-63	0	0
TRAJ_10	F	-	113423630	113423829	-60	0	0
TRAJ_11	F	-	113423212	113423411	-63	0	0
TRAJ_12	F	-	113422335	113422534	-66	0	0
TRAJ_13	F	-	113421634	113421833	-66	0	0
TRAJ_14	F	-	113419506	113419705	-66	0	0
TRAJ_15	F	-	113418562	113418761	-69	0	0
TRAJ_16	F	-	113417710	113417909	-63	0	0
TRAJ_17	F	-	113416601	113416800	-69	0	0
TRAJ_18	F	-	113413151	113413350	-60	0	0
TRAJ_19	F	-	113412360	113412559	-69	0	0
TRAJ_20	F	-	113411847	113412046	-63	0	0
TRAJ_21	F	-	113410843	113411042	-63	0	0
TRAJ_22	F	-	113408982	113409181	-72	0	0
TRAJ_23	ORF	-	113407111	113407310	-63	0	0
TRAJ_24	F	-	113406613	113406812	-66	0	0
TRAJ_25	ORF	-	113405621	113405820	-85	0	0
TRAJ_26	F	-	113404453	113404652	-66	0	0
TRAJ_27	F	-	113403506	113403705	-63	0	0
TRAJ_28	F	-	113402615	113402814	-66	0	0
TRAJ_29	F	-	113400020	113400219	-63	0	0
TRAJ_30	F	-	113399571	113399770	-63	0	0
TRAJ_31	F	-	113398539	113398738	-69	0	0
TRAJ_32	F	-	113396603	113396802	-60	0	0
TRAJ_33	F	-	113395492	113395691	-69	0	0
TRAJ_34	F	-	113393974	113394173	-63	0	0
TRAJ_35	F	-	113393554	113393753	-60	0	0
TRAJ_36	F	-	113391984	113392183	-60	0	0
TRAJ_37	ORF	-	113390835	113391034	-69	0	0
TRAJ_38	F	-	113389846	113390045	-63	0	0
TRAJ_39	F	-	113389435	113389634	-60	0	0
TRAJ_40	F	-	113388455	113388654	-60	0	0
TRAJ_41	F	-	113387995	113388194	-60	0	0
TRAJ_42	F	-	113386806	113387005	-69	0	0
TRAJ_43	F	-	113385815	113386014	-63	0	0
TRAJ_44	F	-	113384323	113384522	-60	0	0
TRAJ_45	F	-	113383127	113383326	-69	0	0
TRAJ_46	F	-	113382011	113382210	-63	0	0
TRAJ_47	F	-	113381680	113381879	-60	0	0
TRAJ_48	ORF	-	113380880	113381079	-63	0	0
TRAJ_49	F	-	113380381	113380580	-60	0	0
TRAJ_50	F	-	113378031	113378230	-63	0	0
TRAJ_51	F	-	113377648	113377847	-60	0	0
TRAJ_52	F	-	113375998	113376197	-63	0	0
TRAJ_53	F	-	113374471	113374670	-60	0	0
TRAJ_54	ORF	-	113372957	113373156	-81	0	0
TRAJ_55	ORF	-	113372273	113372472	-63	0	0
TRAJ_56	F	-	113371105	113371304	-60	0	0
TRAC	F	-	113364420	113364505	0	0	0

## Sheet: A. ruthenus Ca 1
Gene	Functionality	Strand	Start	End	RSS	Intron.start	Intron.end
TRAV44	P	+	14739145	14739324	41	0	0
TRAV43	P	+	14884535	14884714	50	0	0
TRAV42	P	+	15242126	15242305	25	0	0
TRAV41	P	-	15641242	15641421	12	0	0
TRAV40	P	-	15910062	15910241	34	0	0
TRAV39	P	+	16113725	16113904	17	0	0
TRAV38	P	+	16622456	16622635	49	0	0
TRAV37	P	+	16806792	16806971	61	0	0
TRAV36	P	+	17190480	17190659	17	0	0
TRAV12_12	P	+	17191301	17191480	17	0	0
TRAV35	ORF	+	17342442	17342621	14	0	0
TRAV10_09	ORF	+	17343951	17344130	14	0	0
TRAV34	F	+	17352899	17353565	15	38	395
TRAV33_02	ORF	+	17360694	17360873	15	0	0
TRAV32_03	ORF	+	17373109	17373288	15	0	0
TRAV33_01	ORF	+	17381869	17382048	15	0	0
TRAV32_02	P	+	17384642	17384821	15	0	0
TRAV32_01	P	+	17384642	17384821	15	0	0
TRAV08_06	ORF	+	17386442	17386878	15	47	132
TRAV31	P	+	17399695	17399874	15	0	0
TRAV29_06	F	+	17431568	17431747	17	0	0
TRAV28_08	ORF	+	17432560	17433121	17	86	263
TRAV29_05	F	+	17473466	17473936	17	38	175
TRAV28_07	ORF	+	17475778	17476275	17	38	199
TRAV29_04	P	+	17499515	17499694	17	0	0
TRAV28_06	P	+	17503811	17503990	17	0	0
TRAV28_05	P	+	17503811	17503990	17	0	0
TRAV28_04	P	+	17523927	17524106	17	0	0
TRAV28_03	ORF	-	17569745	17570312	17	86	269
TRAV29_03	ORF	-	17578765	17578944	17	0	0
TRAV29_02	ORF	-	17578765	17578944	17	0	0
TRAV30	ORF	+	17597679	17598110	15	53	139
TRAJ_96	ORF	-	17620069	17620268	-64	0	0
TRAJ_95	ORF	-	17622630	17622829	-66	0	0
TRAJ_94	ORF	-	17623971	17624170	-65	0	0
TRAJ_93	ORF	-	17624593	17624792	-48	0	0
TRAJ_92	ORF	-	17627292	17627491	-61	0	0
TRAJ_91	ORF	-	17627580	17627779	-59	0	0
TRAJ_90	ORF	-	17628223	17628422	-65	0	0
TRAJ_89	F	-	17629031	17629230	-72	0	0
TRAJ_88	ORF	-	17630353	17630552	-62	0	0
TRAJ_87	ORF	-	17631044	17631243	-12	0	0
TRAJ_86	ORF	-	17632179	17632378	-57	0	0
TRAJ_85	ORF	-	17632426	17632625	-14	0	0
TRAJ_84	ORF	-	17633210	17633409	-68	0	0
TRAJ_83	ORF	-	17634151	17634350	-61	0	0
TRAJ_82	ORF	-	17638276	17638475	-71	0	0
TRAV27_02	P	-	17656347	17656526	16	0	0
TRAV28_02	F	-	17678220	17678752	17	86	234
TRAV29_01	ORF	-	17679804	17680329	19	38	230
TRAV28_01	F	-	17690121	17690620	17	38	201
TRAJ_81	ORF	-	17702204	17702403	-86	0	0
TRAJ_80	ORF	-	17709748	17709947	-64	0	0
TRAJ_79	ORF	-	17715582	17715781	-66	0	0
TRAJ_78	ORF	-	17716336	17716535	-65	0	0
TRAJ_77	ORF	-	17719012	17719211	-48	0	0
TRAJ_76	ORF	-	17721492	17721691	-61	0	0
TRAJ_75	F	-	17721826	17722025	-59	0	0
TRAJ_74	F	-	17722472	17722671	-65	0	0
TRAJ_73	ORF	-	17723271	17723470	-72	0	0
TRAJ_72	ORF	-	17725945	17726144	-12	0	0
TRAJ_71	ORF	-	17727219	17727418	-57	0	0
TRAJ_70	ORF	-	17727458	17727657	-14	0	0
TRAJ_69	ORF	-	17727976	17728175	-82	0	0
TRAJ_68	ORF	-	17728276	17728475	-62	0	0
TRAJ_67	ORF	-	17728812	17729011	-61	0	0
TRAJ_66	ORF	-	17744588	17744787	-61	0	0
TRAV27_01	P	-	17762612	17762791	16	0	0
TRAJ_65	ORF	-	17819955	17820154	-81	0	0
TRAC	F	-	17840280	17840411	0	0	0
TRAJ_64	ORF	-	17844390	17844589	-57	0	0
TRAJ_63	F	-	17845746	17845945	-63	0	0
TRAJ_62	F	-	17846036	17846235	-63	0	0
TRAJ_61	F	-	17847233	17847432	-63	0	0
TRAJ_60	F	-	17847676	17847875	-63	0	0
TRAJ_59	F	-	17848249	17848448	-63	0	0
TRAJ_58	F	-	17849351	17849550	-63	0	0
TRAJ_57	F	-	17849746	17849945	-63	0	0
TRAJ_56	F	-	17850205	17850404	-63	0	0
TRAJ_55	F	-	17850621	17850820	-57	0	0
TRAJ_54	ORF	-	17850897	17851096	-63	0	0
TRAJ_53	F	-	17851208	17851407	-60	0	0
TRAJ_52	F	-	17851651	17851850	-60	0	0
TRAJ_51	F	-	17852499	17852698	-60	0	0
TRAJ_50	F	-	17853691	17853890	-63	0	0
TRAJ_49	F	-	17854017	17854216	-63	0	0
TRAJ_48	F	-	17854735	17854934	-51	0	0
TRAJ_47	F	-	17855359	17855558	-60	0	0
TRAJ_46	ORF	-	17855684	17855883	-69	0	0
TRAJ_45	F	-	17856070	17856269	-63	0	0
TRAJ_44	F	-	17856941	17857140	-69	0	0
TRAJ_43	F	-	17857741	17857940	-60	0	0
TRAJ_42	F	-	17858169	17858368	-60	0	0
TRAJ_41	F	-	17859118	17859317	-60	0	0
TRAJ_40	F	-	17859801	17860000	-63	0	0
TRAJ_39	F	-	17860347	17860546	-69	0	0
TRAV26	ORF	-	17860416	17860595	51	0	0
TRAJ_38	F	-	17860946	17861145	-69	0	0
TRAJ_37	F	+	17866484	17866683	-69	0	0
TRAJ_36	ORF	+	17867107	17867306	-68	0	0
TRAJ_35	F	+	17869602	17869801	-63	0	0
TRAJ_34	ORF	+	17870407	17870606	-63	0	0
TRAJ_33	F	+	17871039	17871238	-63	0	0
TRAJ_32	F	+	17871675	17871874	-69	0	0
TRAJ_31	F	+	17872856	17873055	-63	0	0
TRAJ_30	F	+	17873630	17873829	-69	0	0
TRAJ_29	F	+	17874903	17875102	-63	0	0
TRAJ_28	F	+	17875540	17875739	-66	0	0
TRAJ_27	F	+	17875993	17876192	-66	0	0
TRAJ_26	F	+	17876801	17877000	-63	0	0
TRAJ_25	F	+	17877830	17878029	-63	0	0
TRAJ_24	F	+	17878632	17878831	-69	0	0
TRAJ_23	F	+	17879368	17879567	-60	0	0
TRAJ_22	F	+	17879855	17880054	-60	0	0
TRAJ_21	F	+	17880120	17880319	-63	0	0
TRAJ_20	F	+	17881099	17881298	-66	0	0
TRAJ_19	F	+	17882052	17882251	-66	0	0
TRAJ_18	F	+	17882995	17883194	-66	0	0
TRAJ_17	F	+	17883714	17883913	-63	0	0
TRAJ_16	F	+	17884128	17884327	-66	0	0
TRAJ_15	F	+	17884435	17884634	-63	0	0
TRAJ_14	ORF	+	17884936	17885135	-65	0	0
TRAJ_13	F	+	17886020	17886219	-66	0	0
TRAJ_12	F	+	17886714	17886913	-68	0	0
TRAJ_11	F	+	17887302	17887501	-66	0	0
TRAJ_10	F	+	17887577	17887776	-63	0	0
TRAJ_09	F	+	17888074	17888273	-65	0	0
TRAJ_08	F	+	17888351	17888550	-66	0	0
TRAJ_07	ORF	+	17888659	17888858	-63	0	0
TRAJ_06	ORF	+	17889160	17889359	-65	0	0
TRAJ_05	F	+	17890237	17890436	-66	0	0
TRAJ_04	ORF	+	17890931	17891130	-68	0	0
TRAJ_03	F	+	17891523	17891722	-68	0	0
TRAJ_02	ORF	+	17893578	17893777	-69	0	0
TRAJ_01	ORF	+	17894521	17894720	-67	0	0
TRAV09_04	ORF	-	17911042	17911221	15	0	0
TRAV09_03	ORF	-	17911042	17911221	15	0	0
TRAV06_10	ORF	-	17914338	17914929	15	53	299
TRAV21_05	ORF	-	17916612	17916791	15	0	0
TRAV09_02	P	-	17920302	17920481	15	0	0
TRAV06_09	F	-	17921231	17921410	15	0	0
TRAV21_04	ORF	-	17923493	17923672	15	0	0
TRAV25_02	ORF	-	17933254	17933714	36	59	181
TRAV03_12	P	-	17934816	17934995	15	0	0
TRAV12_11	ORF	-	17937029	17937208	17	0	0
TRAV03_11	ORF	-	17938022	17938201	15	0	0
TRAV25_01	ORF	-	17958604	17958783	15	0	0
TRAV03_10	ORF	-	17960233	17960412	15	0	0
TRAV11_09	ORF	-	17963285	17963464	17	0	0
TRAV20_05	F	-	17966177	17966805	15	62	339
TRAV22_05	ORF	-	17967167	17967346	15	0	0
TRAV22_04	ORF	-	17967167	17967346	15	0	0
TRAV03_09	P	-	17979635	17979814	15	0	0
TRAV12_10	F	-	17989594	17989773	17	0	0
TRAV03_08	ORF	-	17990589	17990768	15	0	0
TRAV20_04	ORF	-	18008852	18009031	15	0	0
TRAV20_03	ORF	-	18008852	18009031	15	0	0
TRAV22_03	ORF	-	18009840	18010019	15	0	0
TRAV22_02	ORF	-	18009840	18010019	15	0	0
TRAV03_07	P	-	18019997	18020176	15	0	0
TRAV12_09	ORF	-	18021889	18022068	17	0	0
TRAV10_08	P	-	18024691	18024870	14	0	0
TRAV06_08	ORF	-	18026253	18026850	15	53	302
TRAV21_03	ORF	-	18027744	18028216	15	47	162
TRAV10_07	P	-	18029584	18029763	14	0	0
TRAV06_07	ORF	-	18031123	18031720	15	53	302
TRAV21_02	ORF	-	18032617	18033089	15	47	162
TRAV24	P	-	18037300	18037479	17	0	0
TRAV20_02	ORF	-	18039420	18040024	15	41	315
TRAV23	ORF	+	18049191	18049370	58	0	0
TRAV22_01	F	-	18050972	18051406	15	62	148
TRAV03_06	P	-	18054643	18054822	15	0	0
TRAV12_08	ORF	-	18058061	18058240	17	0	0
TRAV11_08	ORF	-	18059045	18059467	17	65	142
TRAV08_05	P	-	18064477	18064656	15	0	0
TRAV21_01	P	-	18069105	18069284	15	0	0
TRAV12_07	ORF	-	18074696	18074875	17	0	0
TRAV11_07	ORF	-	18075666	18075845	17	0	0
TRAV10_06	ORF	-	18077603	18077782	14	0	0
TRAV10_05	ORF	-	18077603	18077782	14	0	0
TRAV20_01	F	-	18120251	18120830	15	45	294
TRAV03_05	P	-	18125288	18125467	15	0	0
TRAV12_06	P	-	18126139	18126318	17	0	0
TRAV10_04	ORF	-	18128303	18128482	14	0	0
TRAV10_03	ORF	-	18128303	18128482	14	0	0
TRAV06_06	P	-	18132336	18132515	15	0	0
TRAV08_04	ORF	-	18135297	18135476	15	0	0
TRAV08_03	ORF	-	18135297	18135476	15	0	0
TRAV12_05	ORF	-	18182363	18182542	17	0	0
TRAV11_06	P	-	18183258	18183437	17	0	0
TRAV06_05	ORF	-	18184811	18185484	15	53	384
TRAV12_04	ORF	-	18228611	18228790	17	0	0
TRAV11_05	ORF	-	18229589	18229768	17	0	0
TRAV19	P	-	18293380	18293559	15	0	0
TRAV11_04	ORF	-	18294487	18294666	17	0	0
TRAV03_04	ORF	-	18301560	18302015	15	64	165
TRAV10_02	F	-	18305369	18305788	14	47	145
TRAV06_04	F	-	18309136	18309315	15	0	0
TRAV08_02	ORF	-	18315174	18315617	15	47	139
TRAV18	P	-	18327084	18327263	17	0	0
TRAV04_06	ORF	-	18329070	18329249	15	0	0
TRAV04_05	ORF	-	18329070	18329249	15	0	0
TRAV17	P	-	18333354	18333533	15	0	0
TRAV07_02	P	-	18339415	18339594	15	0	0
TRAV15_02	P	-	18363810	18363989	14	0	0
TRAV16	ORF	-	18370683	18370862	15	0	0
TRAV06_03	ORF	-	18372572	18373187	15	59	338
TRAV15_01	P	-	18375096	18375275	14	0	0
TRAV12_03	ORF	-	18390010	18390189	17	0	0
TRAV13_02	F	-	18396913	18397092	16	0	0
TRAV11_03	ORF	-	18397670	18397849	17	0	0
TRAV03_03	P	-	18408868	18409047	15	0	0
TRAV14	P	-	18414960	18415139	17	0	0
TRAV11_02	ORF	-	18415317	18415496	17	0	0
TRAV12_02	F	-	18422024	18422203	17	0	0
TRAV13_01	ORF	-	18423464	18423643	16	0	0
TRAV12_01	ORF	-	18436846	18437432	17	47	291
TRAV11_01	ORF	-	18439710	18439889	17	0	0
TRAV10_01	ORF	-	18442035	18442454	14	47	145
TRAV09_01	P	-	18446847	18447026	15	0	0
TRAV06_02	F	-	18449595	18449774	15	0	0
TRAV08_01	F	-	18459872	18460310	15	47	134
TRAV07_01	F	-	18469497	18470035	15	83	243
TRAV03_02	P	-	18490735	18490914	15	0	0
TRAV04_04	P	-	18494391	18494570	15	0	0
TRAV04_03	P	-	18494391	18494570	15	0	0
TRAV06_01	F	-	18496023	18496202	15	0	0
TRAV05	ORF	-	18499348	18499527	14	0	0
TRAV04_02	P	+	18520189	18520368	15	0	0
TRAV04_01	P	+	18520189	18520368	15	0	0
TRAV03_01	ORF	+	18523636	18524093	15	62	165
TRAV02	P	-	20032680	20032859	52	0	0
TRAV01	P	+	20182652	20182831	12	0	0

## Sheet: A. ruthenus Ca 2
Gene	Functionality	Strand	Start	End	RSS	Intron.start	Intron.end
TRAV52	P	-	10974227	10974544	17	0	0
TRAV51	P	-	11539036	11539353	57	0	0
TRAV50_02	F	+	11621821	11622404	13	76	332
TRAV50_01	F	+	11623322	11623905	13	50	306
TRAV48_02	F	+	11627706	11628226	13	59	243
TRAV49_03	ORF	+	11631931	11632621	14	38	425
TRAV49_02	F	+	11639594	11640286	14	38	427
TRAV49_01	ORF	+	11642232	11642921	14	38	424
TRAV48_01	ORF	+	11650775	11651296	13	59	244
TRAV34_10	ORF	+	11658539	11659104	15	41	276
TRAV12_21	ORF	+	11702974	11703441	15	47	163
TRAV19_16	ORF	+	11704854	11705336	15	44	166
TRAV47_03	P	+	11707477	11707656	17	0	0
TRAV12_20	ORF	+	11714229	11714696	15	47	163
TRAV19_15	ORF	+	11716198	11716680	15	44	166
TRAV47_02	P	+	11718828	11719007	17	0	0
TRAV19_14	ORF	-	11726713	11727195	15	44	166
TRAV12_19	P	-	11728551	11728868	15	0	0
TRAV47_01	P	+	11730691	11730870	17	0	0
TRAV03_38	ORF	+	11731139	11731318	17	0	0
TRAV04_54	ORF	+	11732048	11732227	17	0	0
TRAV46	P	-	12519848	12520165	16	0	0
TRAV45	P	+	12561657	12561836	43	0	0
TRAV19_13	ORF	+	12719411	12719893	15	44	166
TRAV24_07	ORF	+	12722284	12722753	15	47	159
TRAV06_83	ORF	+	12724853	12725032	15	0	0
TRAV03_37	ORF	+	12801603	12801782	17	0	0
TRAV44	ORF	+	12814135	12814314	15	0	0
TRAC	F	-	12843627	12843763	0	0	0
TRAJ_129	ORF	-	12846103	12846302	-63	0	0
TRAJ_128	F	-	12846711	12846910	-63	0	0
TRAJ_127	F	-	12847003	12847202	-63	0	0
TRAJ_126	F	-	12848172	12848371	-63	0	0
TRAJ_125	F	-	12848616	12848815	-63	0	0
TRAJ_124	ORF	-	12849173	12849372	-63	0	0
TRAJ_123	F	-	12850411	12850610	-63	0	0
TRAJ_122	ORF	-	12850812	12851011	-12	0	0
TRAJ_121	ORF	-	12851160	12851359	-63	0	0
TRAJ_120	F	-	12851601	12851800	-57	0	0
TRAJ_119	ORF	-	12852630	12852829	-53	0	0
TRAJ_118	F	-	12853286	12853485	-60	0	0
TRAJ_117	ORF	-	12853758	12853957	-60	0	0
TRAJ_116	ORF	-	12854601	12854800	-60	0	0
TRAJ_115	ORF	-	12855322	12855521	-63	0	0
TRAJ_114	F	-	12855648	12855847	-63	0	0
TRAJ_113	F	-	12856305	12856504	-63	0	0
TRAJ_112	ORF	-	12856907	12857106	-60	0	0
TRAJ_111	ORF	-	12857232	12857431	-69	0	0
TRAJ_110	ORF	-	12857615	12857814	-63	0	0
TRAJ_109	F	-	12858670	12858869	-69	0	0
TRAJ_108	F	-	12859282	12859481	-60	0	0
TRAJ_107	ORF	-	12859710	12859909	-60	0	0
TRAJ_106	F	-	12860655	12860854	-60	0	0
TRAJ_105	ORF	-	12861341	12861540	-66	0	0
TRAJ_104	ORF	-	12861889	12862088	-69	0	0
TRAV43	P	-	12861958	12862137	51	0	0
TRAJ_103	F	-	12862487	12862686	-69	0	0
TRAJ_102	F	-	12863551	12863750	-66	0	0
TRAJ_101	ORF	-	12863975	12864174	-63	0	0
TRAJ_100	F	-	12864518	12864717	-69	0	0
TRAJ_099	F	-	12865050	12865249	-63	0	0
TRAJ_098	ORF	-	12865992	12866191	-71	0	0
TRAJ_097	F	-	12866835	12867034	-66	0	0
TRAJ_096	ORF	-	12867809	12868008	-66	0	0
TRAJ_095	ORF	-	12868228	12868427	-63	0	0
TRAJ_094	F	-	12868940	12869139	-69	0	0
TRAJ_093	ORF	-	12869714	12869913	-63	0	0
TRAJ_092	F	-	12870095	12870294	-69	0	0
TRAJ_091	ORF	-	12871088	12871287	-60	0	0
TRAJ_090	F	-	12871575	12871774	-66	0	0
TRAJ_089	ORF	-	12872400	12872599	-82	0	0
TRAJ_088	F	-	12872799	12872998	-66	0	0
TRAJ_087	F	-	12873594	12873793	-63	0	0
TRAJ_086	F	-	12874053	12874252	-63	0	0
TRAJ_085	ORF	-	12875119	12875318	-67	0	0
TRAJ_084	ORF	-	12876080	12876279	-68	0	0
TRAJ_083	F	-	12876308	12876507	-63	0	0
TRAV42	P	-	12876371	12876550	61	0	0
TRAJ_082	F	-	12876781	12876980	-66	0	0
TRAJ_081	F	-	12878219	12878418	-66	0	0
TRAJ_080	F	-	12878532	12878731	-64	0	0
TRAJ_079	F	-	12879325	12879524	-65	0	0
TRAJ_078	ORF	-	12879832	12880031	-63	0	0
TRAJ_077	F	-	12880129	12880328	-63	0	0
TRAJ_076	F	-	12880540	12880739	-63	0	0
TRAJ_075	F	-	12881192	12881391	-66	0	0
TRAJ_074	F	-	12882138	12882337	-66	0	0
TRAJ_073	ORF	-	12882607	12882806	-63	0	0
TRAJ_072	ORF	-	12883096	12883295	-64	0	0
TRAJ_071	ORF	-	12883229	12883428	-63	0	0
TRAJ_070	F	-	12883867	12884066	-66	0	0
TRAJ_069	F	-	12884862	12885061	-66	0	0
TRAJ_068	F	-	12885459	12885658	-63	0	0
TRAJ_067	F	-	12885950	12886149	-63	0	0
TRAJ_066	F	-	12886888	12887087	-66	0	0
TRAJ_065	F	-	12887630	12887829	-66	0	0
TRAJ_064	F	-	12888160	12888359	-66	0	0
TRAJ_063	F	-	12889171	12889370	-63	0	0
TRAJ_062	F	-	12889436	12889635	-60	0	0
TRAJ_061	F	-	12890109	12890308	-66	0	0
TRAJ_060	F	-	12890852	12891051	-66	0	0
TRAJ_059	F	-	12891373	12891572	-66	0	0
TRAJ_058	F	-	12892345	12892544	-63	0	0
TRAJ_057	F	-	12893362	12893561	-60	0	0
TRAJ_056	F	-	12894094	12894293	-69	0	0
TRAJ_055	F	-	12894696	12894895	-59	0	0
TRAJ_054	F	-	12895679	12895878	-63	0	0
TRAJ_053	F	-	12896477	12896676	-66	0	0
TRAJ_052	F	-	12896934	12897133	-66	0	0
TRAJ_051	F	-	12897478	12897677	-60	0	0
TRAJ_050	ORF	-	12898730	12898929	-69	0	0
TRAJ_049	F	-	12899371	12899570	-63	0	0
TRAJ_048	F	-	12899946	12900145	-63	0	0
TRAJ_047	F	-	12900511	12900710	-65	0	0
TRAJ_046	ORF	-	12900713	12900912	-67	0	0
TRAJ_045	ORF	-	12901406	12901605	-69	0	0
TRAJ_044	ORF	-	12902240	12902439	-60	0	0
TRAJ_043	ORF	-	12903529	12903728	-69	0	0
TRAJ_042	ORF	-	12904164	12904363	-63	0	0
TRAJ_041	ORF	-	12904737	12904936	-63	0	0
TRAJ_040	ORF	-	12905298	12905497	-65	0	0
TRAJ_039	F	-	12905499	12905698	-66	0	0
TRAJ_038	ORF	-	12906191	12906390	-69	0	0
TRAJ_037	F	-	12907026	12907225	-63	0	0
TRAJ_036	ORF	-	12907726	12907925	-63	0	0
TRAJ_035	F	-	12908916	12909115	-69	0	0
TRAJ_034	F	-	12909552	12909751	-63	0	0
TRAJ_033	F	-	12910184	12910383	-63	0	0
TRAJ_032	ORF	-	12910842	12911041	-65	0	0
TRAJ_031	F	-	12911043	12911242	-66	0	0
TRAJ_030	ORF	-	12912125	12912324	-69	0	0
TRAJ_029	ORF	-	12912757	12912956	-60	0	0
TRAJ_028	ORF	-	12913927	12914126	-69	0	0
TRAJ_027	F	-	12914568	12914767	-63	0	0
TRAJ_026	F	-	12915201	12915400	-63	0	0
TRAJ_025	ORF	-	12916731	12916930	-69	0	0
TRAJ_024	ORF	-	12917368	12917567	-63	0	0
TRAJ_023	F	-	12918002	12918201	-63	0	0
TRAJ_022	ORF	-	12918883	12919082	-63	0	0
TRAJ_021	ORF	-	12919363	12919562	-65	0	0
TRAJ_020	ORF	-	12919887	12920086	-69	0	0
TRAV41	F	+	12927009	12927437	15	53	136
TRAJ_019	ORF	-	12945411	12945610	-64	0	0
TRAJ_018	ORF	-	12948456	12948655	-58	0	0
TRAJ_017	ORF	-	12949079	12949278	-65	0	0
TRAJ_016	ORF	-	12949698	12949897	-48	0	0
TRAJ_015	ORF	-	12952475	12952674	-61	0	0
TRAJ_014	ORF	-	12952833	12953032	-59	0	0
TRAJ_013	F	-	12953479	12953678	-64	0	0
TRAJ_012	ORF	-	12954278	12954477	-72	0	0
TRAJ_011	ORF	-	12954846	12955045	-12	0	0
TRAJ_010	ORF	-	12955617	12955816	-57	0	0
TRAJ_009	ORF	-	12955853	12956052	-14	0	0
TRAJ_008	ORF	-	12956807	12957006	-69	0	0
TRAJ_007	ORF	-	12957063	12957262	-14	0	0
TRAJ_006	F	-	12957868	12958067	-62	0	0
TRAJ_005	ORF	-	12958355	12958554	-70	0	0
TRAJ_004	ORF	-	12958980	12959179	-57	0	0
TRAJ_003	ORF	-	12970741	12970940	-83	0	0
TRAJ_002	ORF	-	12974621	12974820	-60	0	0
TRAJ_001	ORF	-	12986173	12986372	-71	0	0
TRAV39_15	ORF	-	13018131	13018658	17	86	229
TRAV40_11	ORF	-	13019340	13019849	17	38	214
TRAV39_14	ORF	-	13030772	13031345	17	86	275
TRAV39_13	ORF	-	13056180	13056749	17	86	271
TRAV40_10	ORF	-	13059617	13060153	17	38	241
TRAV40_09	P	+	13084222	13084401	17	0	0
TRAV39_12	ORF	+	13085121	13085686	17	86	267
TRAV40_08	F	+	13103645	13104205	17	38	265
TRAV39_11	ORF	+	13105266	13105831	17	86	267
TRAV40_07	ORF	+	13122780	13123300	17	38	225
TRAV39_10	ORF	+	13125709	13126254	17	86	247
TRAV40_06	ORF	+	13139423	13139956	17	38	238
TRAV39_09	ORF	+	13141333	13141512	17	0	0
TRAV39_08	ORF	-	13153062	13153599	17	86	242
TRAV40_05	ORF	-	13156632	13157165	17	38	238
TRAV39_07	F	-	13169153	13169708	17	86	428
TRAV40_04	ORF	-	13170533	13171081	17	38	253
TRAV39_06	P	-	13189500	13189817	17	0	0
TRAV40_03	ORF	-	13193705	13194238	17	38	238
TRAV39_05	ORF	-	13199852	13200431	17	86	452
TRAV39_04	P	-	13199852	13200169	17	0	0
TRAV40_02	ORF	-	13201552	13202070	17	38	223
TRAV39_03	ORF	-	13210631	13211182	17	86	253
TRAV40_01	ORF	-	13212058	13212571	17	38	218
TRAV39_02	ORF	-	13225321	13225890	17	86	271
TRAV39_01	F	-	13260895	13261495	17	86	302
TRAV38	P	-	13262223	13262540	17	0	0
TRAV16_30	P	-	13273698	13274015	15	0	0
TRAV35_23	P	-	13283431	13283748	27	0	0
TRAV35_22	P	-	13283505	13283822	35	0	0
TRAV35_21	P	-	13283542	13283859	35	0	0
TRAV35_20	P	-	13283579	13283896	35	0	0
TRAV35_19	P	-	13283616	13283933	35	0	0
TRAV35_18	P	-	13283727	13284044	33	0	0
TRAV35_17	P	-	13283949	13284266	35	0	0
TRAV35_16	P	-	13284023	13284340	35	0	0
TRAV35_15	P	-	13284097	13284414	35	0	0
TRAV35_14	P	-	13284134	13284451	35	0	0
TRAV35_13	P	-	13284171	13284488	35	0	0
TRAV35_12	P	-	13284245	13284562	35	0	0
TRAV35_11	P	-	13284319	13284636	35	0	0
TRAV35_10	P	-	13284356	13284673	35	0	0
TRAV35_09	P	-	13284393	13284710	35	0	0
TRAV35_08	P	-	13284430	13284747	35	0	0
TRAV36_02	P	-	13284726	13285043	35	0	0
TRAV04_53	ORF	-	13292858	13293037	17	0	0
TRAV06_82	F	-	13295620	13296288	15	53	376
TRAV12_18	ORF	-	13298740	13299183	15	47	133
TRAV37	P	-	13302709	13303026	15	0	0
TRAV36_01	P	+	13306887	13307066	47	0	0
TRAV35_07	P	+	13307008	13307187	59	0	0
TRAV35_06	P	+	13307331	13307510	35	0	0
TRAV35_05	P	+	13307368	13307547	35	0	0
TRAV35_04	P	+	13307405	13307584	35	0	0
TRAV35_03	P	+	13307442	13307621	35	0	0
TRAV35_02	P	+	13307479	13307658	35	0	0
TRAV35_01	P	+	13307516	13307695	27	0	0
TRAV12_17	ORF	+	13342515	13342694	15	0	0
TRAV06_81	P	+	13346326	13346505	13	0	0
TRAV06_80	F	+	13348272	13348852	15	53	294
TRAV03_36	P	+	13349627	13349806	17	0	0
TRAV04_52	ORF	+	13350597	13350776	17	0	0
TRAV06_79	F	-	13425982	13426626	15	53	352
TRAV12_16	ORF	-	13429068	13429511	15	47	133
TRAV16_29	P	-	13432991	13433308	15	0	0
TRAV22_05	F	-	13435697	13436152	15	41	166
TRAV03_35	ORF	-	13440395	13440574	17	0	0
TRAV27_03	F	-	13440950	13441417	16	89	178
TRAV34_09	F	-	13444897	13445496	15	41	310
TRAV17_17	ORF	-	13447513	13447692	15	0	0
TRAV17_16	ORF	-	13447513	13447692	15	0	0
TRAV16_28	ORF	-	13450158	13450337	15	0	0
TRAV04_51	ORF	-	13451666	13451845	17	0	0
TRAV03_34	ORF	-	13455133	13455312	17	0	0
TRAV34_08	F	-	13458165	13458768	15	41	314
TRAV17_15	P	-	13463609	13463926	15	0	0
TRAV17_14	ORF	-	13537924	13538103	15	0	0
TRAV17_13	ORF	-	13537924	13538103	15	0	0
TRAV16_27	ORF	-	13540605	13541062	13	62	165
TRAV04_50	ORF	-	13542113	13542292	17	0	0
TRAV03_33	ORF	-	13545315	13545494	17	0	0
TRAV34_07	ORF	-	13550545	13551160	15	41	326
TRAV17_12	ORF	-	13553147	13553580	15	62	147
TRAV16_26	ORF	-	13555844	13556023	15	0	0
TRAV04_49	ORF	-	13562127	13562306	17	0	0
TRAV34_06	F	-	13570850	13571458	15	41	319
TRAV17_11	ORF	-	13573397	13573828	15	62	145
TRAV16_25	ORF	-	13576031	13576210	15	0	0
TRAV04_48	ORF	-	13580650	13580829	18	0	0
TRAV06_78	ORF	-	13584205	13584876	15	53	379
TRAV12_15	ORF	-	13594102	13594542	15	47	136
TRAV16_24	ORF	+	13618326	13618505	15	0	0
TRAV06_77	ORF	+	13628221	13628400	15	0	0
TRAV04_47	ORF	+	13633626	13633805	17	0	0
TRAV16_23	ORF	+	13638144	13638323	15	0	0
TRAV17_10	ORF	+	13640087	13640524	15	62	151
TRAV34_05	F	+	13645925	13646539	15	41	325
TRAV04_46	ORF	-	13660057	13660236	17	0	0
TRAV03_32	ORF	-	13661000	13661179	17	0	0
TRAV18_25	ORF	-	13662694	13662873	15	0	0
TRAV06_76	ORF	-	13671510	13672105	15	53	303
TRAV19_12	P	-	13675002	13675319	15	0	0
TRAV16_22	ORF	-	13676652	13676831	15	0	0
TRAV04_45	ORF	-	13678196	13678375	17	0	0
TRAV18_24	P	+	13684887	13685066	15	0	0
TRAV03_31	P	+	13686565	13686744	17	0	0
TRAV04_44	ORF	+	13687549	13687728	17	0	0
TRAV04_43	ORF	+	13689495	13689674	17	0	0
TRAV16_21	P	+	13693061	13693240	15	0	0
TRAV06_75	ORF	+	13697688	13698285	15	53	302
TRAV06_74	P	-	13707885	13708202	15	0	0
TRAV24_06	ORF	-	13710207	13710386	15	0	0
TRAV19_11	F	-	13711651	13712133	15	44	166
TRAV04_42	ORF	-	13715953	13716132	17	0	0
TRAV03_30	ORF	-	13716929	13717108	17	0	0
TRAV06_73	F	-	13720173	13720770	15	53	302
TRAV19_10	P	-	13723645	13723962	15	0	0
TRAV16_20	ORF	-	13725611	13725790	41	0	0
TRAV27_02	ORF	-	13735659	13736087	16	50	139
TRAV03_29	ORF	-	13736423	13736602	17	0	0
TRAV34_04	ORF	-	13739305	13739911	15	41	317
TRAV17_09	ORF	-	13742073	13742505	15	62	146
TRAV04_41	F	-	13751376	13751555	18	0	0
TRAV03_28	ORF	-	13752360	13752539	17	0	0
TRAV01_42	ORF	+	13763916	13764095	14	0	0
TRAV04_40	P	+	13765303	13765482	17	0	0
TRAV17_08	ORF	+	13775427	13775858	15	62	145
TRAV01_41	ORF	+	13783000	13783179	14	0	0
TRAV04_39	ORF	+	13785608	13785787	17	0	0
TRAV16_19	P	+	13791628	13791807	15	0	0
TRAV19_09	ORF	+	13792942	13793424	15	44	166
TRAV04_38	ORF	+	13795529	13795708	17	0	0
TRAV17_07	F	+	13804380	13804812	15	62	146
TRAV34_03	ORF	+	13807028	13807623	15	41	306
TRAV01_40	ORF	+	13810071	13810250	14	0	0
TRAV04_37	ORF	+	13812868	13813047	17	0	0
TRAV16_18	ORF	+	13814919	13815098	15	0	0
TRAV24_05	ORF	+	13817856	13818325	15	47	159
TRAV06_72	P	+	13819582	13819761	19	0	0
TRAV12_14	P	+	13821982	13822161	15	0	0
TRAV12_13	P	+	13821982	13822161	15	0	0
TRAV12_12	ORF	-	13829213	13829654	15	47	137
TRAV24_04	ORF	-	13836749	13837245	31	74	186
TRAV19_08	P	-	13837908	13838225	15	0	0
TRAV03_27	ORF	-	13844318	13844497	17	0	0
TRAV01_39	ORF	-	13847309	13847727	14	47	144
TRAV24_03	ORF	-	13852208	13852677	15	47	159
TRAV01_38	ORF	+	13870836	13871015	14	0	0
TRAV03_26	ORF	+	13872635	13872814	17	0	0
TRAV04_36	P	+	13873651	13873830	17	0	0
TRAV16_17	P	+	13877744	13877923	15	0	0
TRAV24_02	ORF	+	13881035	13881214	60	0	0
TRAV06_71	ORF	+	13882544	13882723	15	0	0
TRAV12_11	ORF	+	13893023	13893576	15	47	249
TRAV01_37	P	-	13912463	13912780	18	0	0
TRAV34_02	ORF	-	13915084	13915684	15	41	311
TRAV17_06	ORF	-	13918112	13918544	15	62	146
TRAV04_35	ORF	-	13924914	13925093	17	0	0
TRAV16_16	ORF	-	13925919	13926376	15	62	165
TRAV04_34	ORF	-	13932178	13932357	17	0	0
TRAV03_25	ORF	-	13933124	13933303	17	0	0
TRAV06_70	F	+	13953870	13954436	15	53	271
TRAV16_15	P	+	13962778	13962957	15	0	0
TRAV01_36	P	-	14106818	14106997	14	0	0
TRAV01_35	P	-	14106818	14107135	14	0	0
TRAV11_28	ORF	-	14108065	14108244	16	0	0
TRAV11_27	ORF	-	14108065	14108244	16	0	0
TRAV15_06	ORF	-	14133333	14133804	15	71	200
TRAV06_69	ORF	-	14137347	14137846	15	59	219
TRAV03_24	ORF	-	14144972	14145151	17	0	0
TRAV01_34	P	-	14146523	14146702	14	0	0
TRAV11_26	ORF	-	14151657	14151836	16	0	0
TRAV11_25	ORF	-	14151657	14151836	16	0	0
TRAV15_05	ORF	-	14154609	14155080	15	71	200
TRAV06_68	ORF	-	14158631	14159130	15	59	219
TRAV03_23	P	-	14166232	14166549	17	0	0
TRAV01_33	P	-	14167801	14167980	14	0	0
TRAV06_67	ORF	+	14186924	14187423	15	59	219
TRAV15_04	ORF	+	14190965	14191436	15	71	200
TRAV11_24	ORF	+	14194204	14194383	16	0	0
TRAV01_32	P	+	14195460	14195639	14	0	0
TRAV03_22	ORF	+	14197011	14197190	17	0	0
TRAV04_33	ORF	+	14221739	14221918	17	0	0
TRAV19_07	ORF	+	14225955	14226134	15	0	0
TRAV04_32	P	+	14228119	14228298	17	0	0
TRAV16_14	P	+	14230081	14230260	15	0	0
TRAV07_18	ORF	+	14237234	14237750	15	83	221
TRAV08_18	F	+	14238532	14239039	15	59	215
TRAV06_66	F	+	14244969	14245567	15	53	312
TRAV18_23	F	+	14250110	14250838	15	50	418
TRAV04_31	ORF	+	14258466	14259114	17	47	353
TRAV06_65	F	+	14269114	14269694	15	53	288
TRAV18_22	ORF	+	14273593	14274322	15	50	419
TRAV04_30	F	+	14275662	14275841	17	0	0
TRAV17_05	ORF	+	14281257	14281436	15	0	0
TRAV01_31	ORF	+	14288754	14288933	14	0	0
TRAV02_05	ORF	+	14290870	14291049	17	0	0
TRAV18_21	ORF	+	14304554	14305283	15	50	419
TRAV04_29	ORF	+	14306615	14306794	17	0	0
TRAV17_04	ORF	+	14312258	14312684	15	62	140
TRAV06_64	ORF	+	14326506	14327005	15	59	219
TRAV15_03	ORF	+	14332502	14332973	15	71	200
TRAV11_23	ORF	+	14334153	14334332	16	0	0
TRAV01_30	P	+	14335776	14335955	14	0	0
TRAV01_29	P	+	14335776	14335955	14	0	0
TRAV19_06	P	+	14344925	14345104	45	0	0
TRAV06_63	ORF	+	14346043	14346545	15	53	207
TRAV18_20	ORF	+	14348067	14348750	15	50	373
TRAV06_62	P	+	14353964	14354143	15	0	0
TRAV19_05	F	-	14367125	14367604	15	44	163
TRAV16_13	ORF	-	14369459	14369638	15	0	0
TRAV16_12	ORF	-	14379777	14380234	15	62	165
TRAV04_28	ORF	-	14387715	14387894	17	0	0
TRAV03_21	P	-	14388669	14388986	17	0	0
TRAV01_28	F	-	14390449	14390868	14	47	145
TRAV18_19	F	-	14393801	14394527	15	50	416
TRAV03_20	ORF	-	14400968	14401147	17	0	0
TRAV34_01	P	-	14403801	14404118	15	0	0
TRAV17_03	ORF	-	14406594	14407029	15	62	149
TRAV16_11	ORF	-	14408781	14408960	15	0	0
TRAV06_61	ORF	-	14415157	14415836	15	62	387
TRAV16_10	ORF	-	14425069	14425248	15	0	0
TRAV04_27	ORF	-	14427177	14427356	17	0	0
TRAV03_19	ORF	-	14428147	14428326	17	0	0
TRAV33	ORF	-	14430070	14430587	17	47	372
TRAV06_60	F	-	14433024	14433649	15	53	339
TRAV18_18	ORF	-	14437804	14437983	15	0	0
TRAV18_17	ORF	-	14437804	14437983	15	0	0
TRAV18_16	ORF	-	14441086	14441265	15	0	0
TRAV18_15	ORF	-	14441086	14441265	15	0	0
TRAV06_59	ORF	-	14444276	14444455	15	0	0
TRAV06_58	F	-	14446358	14447064	15	53	414
TRAV12_10	ORF	-	14458549	14458990	15	47	137
TRAV16_09	P	-	14462665	14462982	15	0	0
TRAV22_04	F	-	14469529	14469984	15	41	166
TRAV08_17	ORF	-	14473173	14473352	15	0	0
TRAV06_57	ORF	-	14478336	14478515	15	0	0
TRAV06_56	ORF	-	14478336	14478515	15	0	0
TRAV11_22	ORF	+	14485123	14485302	16	0	0
TRAV01_27	ORF	+	14486492	14486937	16	47	171
TRAV03_18	ORF	+	14488305	14488484	17	0	0
TRAV04_26	ORF	+	14490252	14490916	17	47	366
TRAV28_02	P	+	14491046	14491225	15	0	0
TRAV06_55	ORF	+	14501974	14502474	31	59	220
TRAV07_17	ORF	+	14506290	14506760	15	50	175
TRAV08_16	ORF	+	14507922	14508101	15	0	0
TRAV22_03	F	+	14510652	14511108	15	41	167
TRAV03_17	ORF	+	14526875	14527054	17	0	0
TRAV30_02	P	+	14528566	14528745	5	0	0
TRAV12_09	ORF	+	14538518	14538955	15	47	133
TRAV06_54	F	+	14542349	14543078	15	62	437
TRAV06_53	F	+	14544929	14545108	15	0	0
TRAV18_14	ORF	+	14560366	14561096	15	64	434
TRAV01_26	ORF	+	14565311	14565730	14	47	145
TRAV03_16	ORF	+	14566795	14566974	8	0	0
TRAV18_13	F	+	14575904	14576611	15	50	397
TRAV04_25	ORF	+	14577959	14578138	18	0	0
TRAV16_08	ORF	+	14579655	14580112	15	62	165
TRAV12_08	ORF	+	14584626	14585072	15	47	142
TRAV06_52	P	+	14599471	14599650	15	0	0
TRAV06_51	P	+	14599471	14599650	15	0	0
TRAV06_50	F	+	14601422	14601601	15	0	0
TRAV03_15	ORF	+	14604589	14604768	17	0	0
TRAV04_24	ORF	+	14605567	14605746	17	0	0
TRAV06_49	F	+	14611563	14612062	15	59	219
TRAV20_08	P	+	14615550	14615729	14	0	0
TRAV06_48	ORF	+	14618408	14618587	15	0	0
TRAV07_16	ORF	+	14621009	14621494	15	83	190
TRAV08_15	ORF	+	14622543	14622722	15	0	0
TRAV04_23	ORF	+	14636119	14636298	17	0	0
TRAV06_47	ORF	+	14643281	14643780	15	59	219
TRAV02_04	ORF	-	14664760	14664939	17	0	0
TRAV01_25	ORF	-	14666873	14667052	14	0	0
TRAV01_24	ORF	-	14666873	14667052	14	0	0
TRAV18_12	ORF	-	14671908	14672636	15	50	418
TRAV06_46	F	-	14679473	14680141	15	53	376
TRAV04_22	ORF	-	14686218	14686862	17	47	346
TRAV01_23	P	-	14692425	14692604	14	0	0
TRAV02_03	ORF	-	14696927	14697106	17	0	0
TRAV01_22	ORF	-	14698995	14699413	14	47	144
TRAV06_45	ORF	-	14710545	14710724	15	0	0
TRAV19_04	P	-	14724438	14724755	15	0	0
TRAV16_07	P	-	14726084	14726401	15	0	0
TRAV04_21	ORF	-	14727416	14727595	17	0	0
TRAV18_11	ORF	-	14728943	14729122	15	0	0
TRAV18_10	ORF	-	14728943	14729122	15	0	0
TRAV04_20	ORF	-	14737984	14738603	17	47	321
TRAV01_21	P	-	14750315	14750494	14	0	0
TRAV01_20	P	-	14750315	14750632	14	0	0
TRAV08_14	F	-	14753182	14753692	15	59	218
TRAV32	P	-	14759533	14759850	15	0	0
TRAV04_19	F	-	14760279	14760458	17	0	0
TRAV06_44	ORF	-	14763304	14763483	15	0	0
TRAV31	ORF	-	14775669	14775848	15	0	0
TRAV19_03	ORF	-	14776684	14776863	15	0	0
TRAV30_01	P	-	14778536	14778853	5	0	0
TRAV03_14	ORF	-	14785026	14785205	8	0	0
TRAV01_19	ORF	-	14786228	14786407	14	0	0
TRAV01_18	ORF	-	14786228	14786407	14	0	0
TRAV18_09	ORF	-	14790330	14790509	15	0	0
TRAV18_08	ORF	-	14790330	14790509	15	0	0
TRAV04_18	ORF	-	14797839	14798461	17	47	324
TRAV01_17	ORF	-	14801052	14801498	14	47	172
TRAV11_21	ORF	-	14806522	14806701	16	0	0
TRAV11_20	ORF	-	14806522	14806701	16	0	0
TRAV06_43	F	-	14811862	14812364	15	59	219
TRAV01_16	ORF	-	14833173	14833618	14	47	171
TRAV11_19	ORF	-	14835015	14835194	16	0	0
TRAV11_18	ORF	-	14835015	14835194	16	0	0
TRAV08_13	ORF	-	14838655	14838834	15	0	0
TRAV06_42	ORF	-	14843433	14843933	15	59	220
TRAV18_07	ORF	-	14849442	14850139	15	50	387
TRAV06_41	ORF	-	14851458	14851960	15	53	207
TRAV29	P	-	14856439	14856756	17	0	0
TRAV03_13	ORF	-	14857946	14858125	17	0	0
TRAV06_40	ORF	-	14859224	14859403	15	0	0
TRAV28_01	P	-	14866062	14866379	15	0	0
TRAV04_17	ORF	-	14866377	14867017	17	47	342
TRAV03_12	ORF	-	14872369	14872548	17	0	0
TRAV01_15	ORF	-	14873911	14874356	14	47	171
TRAV11_17	ORF	-	14875751	14875930	16	0	0
TRAV11_16	ORF	-	14875751	14875930	16	0	0
TRAV08_12	ORF	-	14881085	14881264	15	0	0
TRAV07_15	ORF	-	14882739	14883228	15	50	194
TRAV16_06	ORF	-	14893493	14893672	15	0	0
TRAV04_16	ORF	-	14896405	14896584	17	0	0
TRAV27_01	ORF	-	14898382	14898809	16	50	138
TRAV18_06	ORF	-	14899586	14899765	15	0	0
TRAV18_05	ORF	-	14899586	14899765	15	0	0
TRAV06_39	F	-	14901648	14902257	15	53	311
TRAV06_38	ORF	-	14903738	14903917	15	0	0
TRAV26	P	-	14907790	14908107	15	0	0
TRAV06_37	ORF	-	14907973	14908566	15	53	298
TRAV16_05	P	-	14919416	14919733	15	0	0
TRAV04_15	ORF	-	14921439	14921618	17	0	0
TRAV06_36	F	-	14926989	14927570	15	53	283
TRAV06_35	F	-	14928952	14929131	15	0	0
TRAV12_07	ORF	-	14932359	14932796	15	47	133
TRAV23_02	ORF	-	14940077	14940256	17	0	0
TRAV22_02	ORF	-	14941763	14942218	15	41	166
TRAV08_11	F	-	14947336	14947839	15	59	208
TRAV07_14	F	-	14948454	14949013	15	50	264
TRAV09_06	ORF	-	14955345	14955524	15	0	0
TRAV06_34	ORF	-	14957311	14957490	15	0	0
TRAV20_07	P	-	14962029	14962346	14	0	0
TRAV25_02	P	-	14965462	14965779	15	0	0
TRAV12_06	P	+	14988220	14988399	15	0	0
TRAV20_06	ORF	+	15016211	15016789	14	59	304
TRAV06_33	ORF	+	15018726	15019354	15	59	351
TRAV09_05	ORF	+	15021143	15021322	15	0	0
TRAV07_13	ORF	+	15033037	15033520	15	50	188
TRAV11_15	ORF	+	15040413	15040592	16	0	0
TRAV18_04	P	+	15046908	15047087	15	0	0
TRAV04_14	ORF	+	15048422	15048601	17	0	0
TRAV17_02	ORF	+	15054256	15054685	15	62	143
TRAV06_32	ORF	+	15062390	15062979	15	53	294
TRAV04_13	ORF	+	15065861	15066040	17	0	0
TRAV25_01	P	+	15066646	15066825	15	0	0
TRAV20_05	ORF	+	15070049	15070228	14	0	0
TRAV06_31	F	+	15074031	15074210	15	0	0
TRAV06_30	ORF	-	15086668	15087170	15	53	207
TRAV04_12	ORF	-	15091258	15091909	17	47	353
TRAV03_11	ORF	-	15093676	15093855	17	0	0
TRAV01_14	ORF	-	15095217	15095662	14	47	171
TRAV11_14	ORF	-	15096842	15097021	16	0	0
TRAV11_13	ORF	-	15096842	15097021	16	0	0
TRAV08_10	F	-	15103600	15104126	8	59	227
TRAV07_12	ORF	-	15104907	15105368	15	50	166
TRAV06_29	ORF	-	15112966	15113460	15	59	214
TRAV16_04	ORF	-	15122803	15122982	15	0	0
TRAV04_11	ORF	-	15125275	15125454	17	0	0
TRAV03_10	ORF	-	15126240	15126419	17	0	0
TRAV04_10	ORF	-	15132972	15133624	17	47	354
TRAV03_09	ORF	-	15135369	15135548	17	0	0
TRAV01_13	ORF	-	15137153	15137332	14	0	0
TRAV01_12	ORF	-	15137153	15137332	14	0	0
TRAV02_02	ORF	-	15141291	15141470	17	0	0
TRAV01_11	ORF	-	15143366	15143784	14	47	144
TRAV24_01	ORF	-	15150519	15151015	15	74	186
TRAV19_02	F	-	15157770	15158255	15	44	166
TRAV16_03	P	-	15159696	15160013	15	0	0
TRAV04_09	ORF	-	15161027	15161206	17	0	0
TRAV18_03	P	-	15162533	15162712	15	0	0
TRAV18_02	P	-	15162533	15162850	15	0	0
TRAV11_12	ORF	-	15172284	15172463	16	0	0
TRAV11_11	ORF	-	15172284	15172463	16	0	0
TRAV08_09	ORF	-	15178604	15179108	15	59	212
TRAV07_11	F	-	15179774	15180264	15	83	195
TRAV09_04	F	-	15186991	15187170	15	0	0
TRAV06_28	P	-	15188961	15189278	15	0	0
TRAV20_04	ORF	-	15191579	15191758	14	0	0
TRAV20_03	ORF	-	15191579	15191758	14	0	0
TRAV06_27	ORF	-	15195443	15195622	15	0	0
TRAV06_26	ORF	-	15195443	15195622	15	0	0
TRAV04_08	ORF	-	15211414	15211593	17	0	0
TRAV03_08	ORF	-	15219477	15219656	17	0	0
TRAV06_25	ORF	-	15230417	15230596	15	0	0
TRAV06_24	F	-	15232360	15233014	15	53	362
TRAV12_05	ORF	-	15248374	15248553	15	0	0
TRAV12_04	ORF	-	15248374	15248553	15	0	0
TRAV01_10	ORF	-	15253745	15254191	14	47	172
TRAV11_10	ORF	-	15255616	15255795	16	0	0
TRAV11_09	ORF	-	15255616	15255795	16	0	0
TRAV06_23	ORF	-	15261047	15261226	15	0	0
TRAV06_22	ORF	-	15261047	15261226	15	0	0
TRAV04_07	ORF	-	15268206	15268385	17	0	0
TRAV03_07	ORF	-	15272673	15272852	17	0	0
TRAV12_03	ORF	-	15280847	15281289	15	47	138
TRAV23_01	P	-	15288597	15288914	17	0	0
TRAV22_01	F	-	15291034	15291489	15	41	166
TRAV08_08	F	-	15297364	15297864	15	59	205
TRAV07_10	P	-	15298521	15298700	15	0	0
TRAV09_03	ORF	-	15300432	15300611	15	0	0
TRAV06_21	ORF	-	15302418	15302597	15	0	0
TRAV20_02	ORF	-	15309399	15309970	14	59	297
TRAV06_20	P	-	15313174	15313491	3	0	0
TRAV04_06	ORF	-	15317821	15318000	17	0	0
TRAV06_19	ORF	-	15321379	15321558	15	0	0
TRAV08_07	F	-	15325256	15325435	15	0	0
TRAV07_09	P	-	15326448	15326627	15	0	0
TRAV07_08	P	-	15326448	15326765	15	0	0
TRAV08_06	ORF	+	15358555	15359036	15	59	189
TRAV06_18	F	+	15362671	15362850	15	0	0
TRAV21	P	+	15368399	15368578	15	0	0
TRAV04_05	F	+	15372709	15372888	17	0	0
TRAV06_17	ORF	+	15375439	15375941	15	59	219
TRAV20_01	ORF	+	15378028	15378606	14	59	304
TRAV06_16	P	+	15381020	15381199	15	0	0
TRAV09_02	F	+	15382956	15383135	15	0	0
TRAV08_05	F	+	15386909	15387412	15	59	208
TRAV06_15	ORF	+	15394053	15394232	15	0	0
TRAV11_08	F	+	15402258	15402437	16	0	0
TRAV01_09	P	+	15403677	15403856	14	0	0
TRAV03_06	ORF	+	15405225	15405404	17	0	0
TRAV19_01	P	+	15454802	15454981	15	0	0
TRAV18_01	ORF	+	15457917	15458096	15	0	0
TRAV16_02	P	+	15460806	15460985	15	0	0
TRAV17_01	F	+	15463514	15463946	15	62	146
TRAV04_04	ORF	+	15466917	15467096	17	0	0
TRAV16_01	ORF	+	15467968	15468425	15	62	165
TRAV06_14	F	+	15479655	15479834	15	0	0
TRAV03_05	ORF	+	15482161	15482340	17	0	0
TRAV06_13	ORF	+	15491818	15492415	15	53	302
TRAV03_04	ORF	+	15494693	15494872	17	0	0
TRAV04_03	ORF	+	15495668	15495847	17	0	0
TRAV06_12	ORF	+	15501634	15502133	15	59	219
TRAV15_02	F	+	15505891	15506401	15	71	239
TRAV11_07	F	+	15507534	15507713	16	0	0
TRAV01_08	ORF	+	15509141	15509587	14	47	172
TRAV03_03	ORF	-	15528503	15528682	17	0	0
TRAV06_11	P	-	15532671	15532988	15	0	0
TRAV12_02	ORF	-	15537943	15538385	15	47	138
TRAV01_07	ORF	-	15550807	15551253	14	47	172
TRAV11_06	ORF	-	15552641	15552820	16	0	0
TRAV11_05	ORF	-	15552641	15552820	16	0	0
TRAV15_01	ORF	-	15553990	15554500	15	71	239
TRAV06_10	ORF	-	15558174	15558673	15	59	219
TRAV03_02	ORF	-	15564106	15564285	17	0	0
TRAV06_09	P	-	15591662	15591979	15	0	0
TRAV08_04	ORF	-	15595377	15595877	8	59	201
TRAV14	P	-	15623764	15624081	16	0	0
TRAV10_02	P	-	15632320	15632637	15	0	0
TRAV07_07	ORF	-	15632840	15633317	15	92	191
TRAV06_08	ORF	-	15636365	15636544	15	0	0
TRAV06_07	ORF	-	15636365	15636544	15	0	0
TRAV04_02	P	-	15640438	15640755	17	0	0
TRAV07_06	ORF	-	15657557	15658110	15	83	258
TRAV01_06	P	-	15702358	15702675	14	0	0
TRAV13	ORF	-	15705613	15705792	15	0	0
TRAV06_06	ORF	-	15711598	15711777	15	0	0
TRAV08_03	ORF	-	15716454	15716633	15	0	0
TRAV07_05	ORF	-	15717748	15718288	15	83	245
TRAV06_05	ORF	-	15755380	15755559	15	0	0
TRAV12_01	ORF	-	15760760	15761197	15	47	133
TRAV01_05	ORF	-	15768594	15768773	14	0	0
TRAV01_04	ORF	-	15768594	15768773	14	0	0
TRAV11_04	ORF	-	15770222	15770401	16	0	0
TRAV11_03	ORF	-	15770222	15770401	16	0	0
TRAV08_02	ORF	-	15775939	15776118	15	0	0
TRAV07_04	ORF	-	15777171	15777350	15	0	0
TRAV07_03	ORF	-	15777171	15777350	15	0	0
TRAV06_04	ORF	-	15781425	15781604	15	0	0
TRAV11_02	ORF	-	15787963	15788142	16	0	0
TRAV11_01	ORF	-	15787963	15788142	16	0	0
TRAV10_01	P	-	15793371	15793688	15	0	0
TRAV07_02	ORF	-	15793892	15794366	15	83	179
TRAV09_01	ORF	-	15798652	15798831	15	0	0
TRAV06_03	ORF	-	15804012	15804191	15	0	0
TRAV08_01	ORF	-	15807962	15808438	15	59	184
TRAV07_01	ORF	-	15809192	15809716	31	83	229
TRAV06_02	ORF	-	15816632	15816811	15	0	0
TRAV06_01	ORF	-	15816632	15816811	15	0	0
TRAV05	ORF	-	15823468	15823647	17	0	0
TRAV04_01	ORF	-	15832049	15832680	17	47	333
TRAV03_01	ORF	-	15877027	15877206	17	0	0
TRAV01_03	ORF	-	15878807	15878986	14	0	0
TRAV01_02	ORF	-	15878807	15878986	14	0	0
TRAV02_01	P	-	15883445	15883762	17	0	0
TRAV01_01	ORF	-	15888735	15889154	14	47	145

## Sheet: P. progenetica
Gene	Alternative.name	Functionality	Strand	Start	End	RSS	Intron.start	Intron.end
TRAJ_01	Ja_01	F	+	432293	432492	-66	0	0
TRAJ_02	Ja_02	F	+	432551	432750	-63	0	0
TRAJ_03	Ja_03	F	+	433050	433249	-66	0	0
TRAJ_04	Ja_04	F	+	433331	433530	-63	0	0
TRAJ_05	Ja_05	F	+	434051	434250	-66	0	0
TRAJ_06	Ja_06	F	+	434557	434756	-63	0	0
TRAJ_07	Ja_07	F	+	435332	435531	-63	0	0
TRAJ_08	Ja_08	ORF	+	435561	435760	-63	0	0
TRAJ_09	Ja_09	ORF	+	435810	436009	-63	0	0
TRAJ_10	Ja_10	F	+	436153	436352	-63	0	0
TRAJ_11	Ja_11	ORF	+	436775	436974	-66	0	0
TRAJ_12	Ja_12	F	+	437195	437394	-63	0	0
TRAJ_13	Ja_13	F	+	437466	437665	-66	0	0
TRAJ_14	Ja_14	F	+	437732	437931	-60	0	0
TRAJ_15	Ja_15	F	+	438409	438608	-66	0	0
TRAJ_16	Ja_16	F	+	438682	438881	-63	0	0
TRAJ_17	Ja_17	F	+	438989	439188	-69	0	0
TRAJ_18	Ja_18	F	+	439737	439936	-64	0	0
TRAJ_19	Ja_19	F	+	440166	440365	-60	0	0
TRAJ_20	Ja_20	F	+	440463	440662	-66	0	0
TRAJ_21	Ja_21	F	+	441210	441409	-66	0	0
TRAJ_22	Ja_22	F	+	441610	441809	-69	0	0
TRAJ_23	Ja_23	F	+	442039	442238	-66	0	0
TRAJ_24	Ja_24	ORF	+	442258	442457	-65	0	0
TRAJ_25	Ja_25	F	+	442624	442823	-63	0	0
TRAJ_26	Ja_26	F	+	442845	443044	-63	0	0
TRAJ_27	Ja_27	F	+	443206	443405	-66	0	0
TRAJ_28	Ja_28	F	+	443507	443706	-69	0	0
TRAJ_29	Ja_29	F	+	443925	444124	-63	0	0
TRAJ_30	Ja_30	ORF	+	444237	444436	-63	0	0
TRAJ_31	Ja_31	F	+	444559	444758	-66	0	0
TRAJ_32	Ja_32	F	+	445049	445248	-63	0	0
TRAJ_33	Ja_33	F	+	445556	445755	-63	0	0
TRAJ_34	Ja_34	F	+	446110	446309	-60	0	0
TRAJ_35	Ja_35	F	+	446446	446645	-63	0	0
TRAJ_36	Ja_36	F	+	447014	447213	-63	0	0
TRAJ_37	Ja_37	F	+	447302	447501	-63	0	0
TRAJ_38	Ja_38	F	+	448119	448318	-60	0	0
TRAJ_39	Ja_39	F	+	448414	448613	-60	0	0
TRAJ_40	Ja_40	F	+	449092	449291	-63	0	0
TRAJ_41	Ja_41	F	+	449520	449719	-60	0	0
TRAJ_42	Ja_42	F	+	449827	450026	-63	0	0
TRAJ_43	Ja_43	F	+	450060	450259	-57	0	0
TRAJ_44	Ja_44	F	+	450979	451178	-60	0	0
TRAJ_45	Ja_45	F	+	451277	451476	-60	0	0
TRAJ_46	Ja_46	F	+	451596	451795	-60	0	0
TRAJ_47	Ja_47	F	+	452239	452438	-63	0	0
TRAJ_48	Ja_48	F	+	452698	452897	-60	0	0
TRAJ_49	Ja_49	ORF	+	453084	453283	-62	0	0
TRAJ_50	Ja_50	F	+	453721	453920	-60	0	0
TRAJ_51	Ja_51	F	+	454479	454678	-63	0	0
TRAJ_52	Ja_52	F	+	455075	455274	-60	0	0
TRAJ_53	Ja_53	F	+	455441	455640	-63	0	0
TRAJ_54	Ja_54	F	+	456034	456233	-60	0	0
TRAJ_55	Ja_55	F	+	456478	456677	-63	0	0
TRAJ_56	Ja_56	ORF	+	456911	457110	-58	0	0
TRAJ_57	Ja_57	F	+	457803	458002	-60	0	0
TRAJ_58	Ja_58	F	+	458335	458534	-60	0	0
TRAJ_59	Ja_59	F	+	459186	459385	-57	0	0
TRAJ_60	Ja_60	ORF	+	460026	460225	-63	0	0
TRAJ_61	Ja_61	F	+	460534	460733	-63	0	0
TRAJ_62	Ja_62	F	+	461473	461672	-60	0	0
TRAC	TRAC	F	+	462177	462257	0	0	0
TRAV32	Va478395	F	-	477991	478395	15	44	124
TRAV31	Va479029	F	-	478554	479029	15	38	186
TRAV30	Va483363	F	-	482922	483363	18	44	161
TRAV29	Va485649	F	-	485236	485649	15	41	121
TRAV28	Va487342	ORF	-	486888	487342	15	41	174
TRAV27	Va488009	F	-	487680	488009	15	0	0
TRAV26	Va489157	F	-	488653	489157	15	41	215
TRAV25	Va490153	F	-	489725	490153	15	38	148
TRAV24	Va491181	F	-	490687	491181	15	44	199
TRAV23	Va492241	F	-	491815	492241	15	38	137
TRAV22	Va495588	F	-	495139	495588	15	41	154
TRAV21	Va497790	ORF	-	497364	497790	20	41	137
TRAV05_04	Va499295	P	-	498898	499295	15	39	110
TRAV20	Va500782	P	-	500272	500782	15	55	234
TRAV19	Va502886	F	-	502471	502886	15	38	120
TRAV18	Va505111	F	-	504688	505111	15	41	125
TRAV17	Va506268	F	-	505844	506268	15	65	132
TRAV16	Va507348	F	-	506919	507348	15	50	137
TRAV15	Va508727	ORF	-	508290	508727	22	47	145
TRAV14	Va509325	ORF	-	508903	509325	15	44	127
TRAV13	Va510346	ORF	-	509926	510346	20	41	128
TRAV12	Va518791	ORF	-	518363	518791	20	0	0
TRAV03_04	Va522454	F	-	521989	522454	15	41	170
TRAV11	Va523808	ORF	-	523388	523808	21	38	134
TRAV06_05	Va526060	F	-	525626	526060	15	41	148
TRAV06_04	Va527192	F	-	526716	527192	15	41	178
TRAV09_02	Va541109	P	-	540658	541109	15	47	162
TRAV10	Va543308	F	-	542878	543308	15	47	135
TRAV03_03	Va545980	F	-	545494	545980	15	41	191
TRAV03_02	Va547224	F	-	546802	547224	15	41	127
TRAV08_03	V_23	ORF	-	547857	548036	15	0	0
TRAV05_03	V_24	ORF	+	548869	549048	15	0	0
TRAV06_03	Va549599	F	+	549599	550050	15	41	156
TRAV02_04	Va550438	F	+	550438	550877	15	53	138
TRAV08_02	Va551534	ORF	+	551534	551972	15	50	143
TRAV07_03	Va555641	ORF	-	555233	555641	20	41	125
TRAV02_03	Va556665	ORF	+	556665	557095	15	53	129
TRAV01_05	Va557552	ORF	+	557552	558020	15	47	185
TRAV09_01	Va559929	F	+	559929	560377	15	41	159
TRAV06_02	Va561593	F	+	561593	562053	15	41	168
TRAV08_01	Va564229	F	+	564229	564667	15	50	143
TRAV07_02	Va566811	ORF	+	566811	567219	20	41	125
TRAV05_02	Va571119	F	+	571119	571519	15	41	114
TRAV07_01	Va580535	ORF	-	580125	580535	20	41	124
TRAV01_04	Va582747	F	-	582335	582747	15	47	123
TRAV06_01	Va584270	F	-	583824	584270	15	38	154
TRAV05_01	Va585213	F	-	584808	585213	15	41	119
TRAV04	Va587123	P	-	586773	587123	15	0	0
TRAV03_01	Va589329	F	-	588863	589329	15	41	174
TRAV01_03	Va603305	P	-	602844	603305	15	47	180
TRAV02_02	Va604248.ps	P	-	603734	604248	15	96	226
TRAV01_02	Va621304	F	-	620844	621304	15	47	177
TRAV02_01	Va622124	F	-	621698	622124	15	50	134
TRAV01_01	Va632171	F	-	631740	632171	15	47	148

## Sheet: D. rerio
Gene	Functionality	Strand	Start	End	RSS	Intron.start	Intron.end
TRAJ1_01	F	+	36094122	36094321	-65	0	0
new.Ja_10	F	+	36094859	36095058	-66	0	0
new.Ja_1	F	+	36095268	36095467	-63	0	0
TRAJ2_01	F	+	36095770	36095969	-66	0	0
new.Ja_4	F	+	36096232	36096431	-66	0	0
TRAJ3_01	F	+	36096590	36096789	-63	0	0
TRAJ4_01	F	+	36097282	36097481	-69	0	0
TRAJ5_01	F	+	36097846	36098045	-64	0	0
TRAJ112_01	F	+	36098200	36098399	-60	0	0
TRAJ6_01	F	+	36098615	36098814	-66	0	0
new.Ja_13	F	+	36098831	36099030	-63	0	0
TRAJ113_01	F	+	36099075	36099274	-66	0	0
new.Ja_8	F	+	36099767	36099966	-63	0	0
TRAJ7_01	F	+	36100072	36100271	-66	0	0
TRAJ8_01	F	+	36100330	36100529	-66	0	0
TRAJ9_01	F	+	36101245	36101444	-69	0	0
TRAJ10_01	F	+	36101627	36101826	-66	0	0
TRAJ11_01	F	+	36101926	36102125	-66	0	0
TRAJ12_01	F	+	36102473	36102672	-66	0	0
TRAJ13_01	F	+	36102719	36102918	-66	0	0
TRAJ14_01	F	+	36103181	36103380	-69	0	0
TRAJ15_01	F	+	36103796	36103995	-66	0	0
TRAJ16_01	F	+	36104026	36104225	-66	0	0
TRAJ17_01	F	+	36104437	36104636	-69	0	0
TRAJ18_01	F	+	36105057	36105256	-66	0	0
TRAJ19_01	F	+	36105341	36105540	-66	0	0
TRAJ20_01	F	+	36105657	36105856	-69	0	0
TRAJ21_01	F	+	36105936	36106135	-66	0	0
TRAJ22_01	F	+	36106695	36106894	-66	0	0
TRAJ23_01	F	+	36107147	36107346	-63	0	0
TRAJ24_01	F	+	36107440	36107639	-66	0	0
TRAJ25_01	F	+	36107714	36107913	-69	0	0
TRAJ26_01	F	+	36108050	36108249	-66	0	0
TRAJ27_01	F	+	36108239	36108438	-66	0	0
TRAJ28_01	F	+	36108874	36109073	-66	0	0
TRAJ29_01	F	+	36109460	36109659	-69	0	0
TRAJ30_01	F	+	36110026	36110225	-69	0	0
TRAJ31_01	F	+	36110354	36110553	-66	0	0
TRAJ32_01	F	+	36110745	36110944	-60	0	0
TRAJ33_01	F	+	36111140	36111339	-66	0	0
TRAJ34_01	F	+	36111518	36111717	-69	0	0
TRAJ35_01	F	+	36112130	36112329	-63	0	0
TRAJ36_01	F	+	36112737	36112936	-66	0	0
TRAJ37_01	F	+	36113039	36113238	-63	0	0
TRAJ38_01	F	+	36113711	36113910	-66	0	0
TRAJ39_01	F	+	36114060	36114259	-69	0	0
TRAJ40_01	F	+	36114622	36114821	-69	0	0
TRAJ41_01	F	+	36115070	36115269	-66	0	0
TRAJ42_01	F	+	36115430	36115629	-60	0	0
TRAJ43_01	F	+	36116105	36116304	-69	0	0
TRAJ44_01	F	+	36116409	36116608	-66	0	0
TRAJ45_01	F	+	36116866	36117065	-63	0	0
TRAJ46_01	F	+	36117522	36117721	-66	0	0
TRAJ47_01	F	+	36117814	36118013	-66	0	0
TRAJ48_01	F	+	36118265	36118464	-69	0	0
TRAJ114_01	F	+	36118660	36118859	-66	0	0
TRAJ49_01	F	+	36118991	36119190	-69	0	0
TRAJ50_01	F	+	36119407	36119606	-66	0	0
new.Ja_3	F	+	36120128	36120327	-66	0	0
TRAJ51_01	F	+	36120479	36120678	-60	0	0
TRAJ52_01	F	+	36120749	36120948	-69	0	0
TRAJ53_01	F	+	36121239	36121438	-66	0	0
TRAJ54_01	F	+	36121579	36121778	-60	0	0
TRAJ55_01	F	+	36122175	36122374	-66	0	0
TRAJ56_01	F	+	36122467	36122666	-63	0	0
TRAJ57_01	F	+	36122918	36123117	-63	0	0
new.Ja_14	F	+	36123437	36123636	-63	0	0
TRAJ58_01	F	+	36123730	36123929	-60	0	0
TRAJ59_01	F	+	36124085	36124284	-63	0	0
TRAJ60_01	F	+	36124620	36124819	-66	0	0
new.Ja_7	F	+	36125187	36125386	-63	0	0
TRAJ115_01	F	+	36125362	36125561	-60	0	0
TRAJ61_01	F	+	36125668	36125867	-63	0	0
TRAJ62_01	F	+	36126134	36126333	-63	0	0
TRAJ63_01	F	+	36126457	36126656	-63	0	0
TRAJ64_01	F	+	36126809	36127008	-66	0	0
TRAJ65_01	F	+	36127086	36127285	-63	0	0
TRAJ66_01	F	+	36127584	36127783	-63	0	0
TRAJ67_01	F	+	36127803	36128002	-57	0	0
TRAJ68_01	F	+	36128160	36128359	-57	0	0
TRAJ69_01	F	+	36128588	36128787	-60	0	0
TRAJ70_01	F	+	36129054	36129253	-60	0	0
new.Ja_11	F	+	36129377	36129576	-63	0	0
TRAJ71_01	F	+	36129911	36130110	-63	0	0
TRAJ72_01	F	+	36130209	36130408	-63	0	0
TRAJ73_01	F	+	36130513	36130712	-63	0	0
TRAJ74_01	F	+	36131648	36131847	-60	0	0
TRAJ116_01	F	+	36132016	36132215	-63	0	0
TRAJ75_01	F	+	36132465	36132664	-63	0	0
TRAJ76_01	F	+	36132893	36133092	-60	0	0
TRAJ77_01	F	+	36133475	36133674	-57	0	0
TRAJ78_01	F	+	36133916	36134115	-60	0	0
TRAJ79_01	F	+	36134298	36134497	-60	0	0
new.Ja_6	F	+	36134784	36134983	-63	0	0
new.Ja_12	ORF	+	36135102	36135301	-67	0	0
TRAJ80_01	F	+	36135277	36135476	-60	0	0
TRAJ117_01	F	+	36135773	36135972	-60	0	0
TRAJ81_01	F	+	36136318	36136517	-60	0	0
TRAJ82_01	F	+	36136556	36136755	-60	0	0
TRAJ83_01	F	+	36137091	36137290	-60	0	0
TRAJ118_01	F	+	36137410	36137609	-60	0	0
new.Ja_2	F	+	36137848	36138047	-63	0	0
new.Ja_5	F	+	36138345	36138544	-63	0	0
TRAJ84_01	F	+	36138667	36138866	-60	0	0
TRAJ85_01	F	+	36139015	36139214	-60	0	0
TRAJ119_01	F	+	36139394	36139593	-60	0	0
TRAJ120_01	F	+	36139899	36140098	-63	0	0
TRAJ86_01	F	+	36140237	36140436	-60	0	0
TRAJ121_01	F	+	36141055	36141254	-60	0	0
new.Ja_9	F	+	36141539	36141738	-63	0	0
TRAJ87_01	F	+	36141825	36142024	-60	0	0
TRAJ122_01	F	+	36142196	36142395	-60	0	0
TRAJ88_01	F	+	36142600	36142799	-60	0	0
TRAJ89_01	F	+	36142932	36143131	-63	0	0
TRAJ90_01	F	+	36143481	36143680	-57	0	0
TRAJ91_01	F	+	36143869	36144068	-60	0	0
TRAJ92_01	F	+	36144276	36144475	-60	0	0
TRAJ93_01	F	+	36144575	36144774	-63	0	0
TRAJ94_01	F	+	36145051	36145250	-60	0	0
TRAJ95_01	F	+	36145434	36145633	-63	0	0
TRAJ96_01	F	+	36145917	36146116	-60	0	0
TRAJ97_01	F	+	36146472	36146671	-63	0	0
TRAJ123_01	F	+	36147034	36147233	-60	0	0
TRAJ98_01	F	+	36147663	36147862	-63	0	0
TRAJ99_01	F	+	36148397	36148596	-60	0	0
TRAJ100_01	F	+	36148871	36149070	-63	0	0
TRAJ101_01	F	+	36149183	36149382	-63	0	0
TRAJ102_01	F	+	36149519	36149718	-63	0	0
TRAJ103_01	F	+	36149830	36150029	-60	0	0
TRAJ104_01	F	+	36150461	36150660	-63	0	0
TRAJ105_01	F	+	36150674	36150873	-63	0	0
TRAJ106_01	F	+	36150940	36151139	-63	0	0
TRAJ107_01	F	+	36151420	36151619	-60	0	0
TRAJ108_01	F	+	36151716	36151915	-60	0	0
TRAJ109_01	F	+	36152439	36152638	-63	0	0
TRAJ110_01	F	+	36152757	36152956	-60	0	0
TRAJ111_01	F	+	36153338	36153537	-63	0	0
TRAC	F	+	36154668	36154731	0	0	0
TRAV75_1_01	F	-	36187225	36187652	15	53	135
TRAV71_2_01	F	-	36189633	36190368	15	44	449
TRAV72_4_01	F	-	36190849	36191276	15	41	147
TRAV73_3_01	F	-	36193415	36193835	15	41	146
TRAV72_3_01	F	-	36195681	36196110	15	41	149
TRAV73_2_01	P	-	36196468	36196789	15	41	45
TRAV74_1_01	F	-	36198708	36199150	15	47	153
TRAV72_2_01	F	-	36200196	36200623	15	41	147
TRAV73_1_01	F	-	36201345	36201774	15	47	155
TRAV72_1_01	F	-	36205758	36206219	15	44	181
TRAV71_1_01	F	-	36206409	36206859	15	44	164
TRAV67_2_01	F	-	36209126	36209536	15	41	121
TRAV69_4_01	F	-	36212997	36213446	15	44	157
TRAV70_1_01	F	-	36213748	36214192	15	41	161
TRAV69_3_01	F	-	36214894	36215330	15	44	144
TRAV69_2_01	F	-	36216481	36216925	15	44	149
TRAV69_1_01	F	-	36217923	36218373	15	44	158
TRAV68_1_01	F	-	36218918	36219377	15	44	173
TRAV67_1_01	F	-	36219635	36220311	15	41	387
TRAV66_1_01	F	-	36221915	36222401	15	47	206
TRAV65_2_01	F	-	36223825	36224242	15	41	140
TRAV65_1_01	F	-	36226787	36227220	15	41	150
TRAV63_4_01	F	-	36228897	36229376	15	44	187
TRAV62_3_01	F	-	36229562	36230000	15	44	149
TRAV64_2_01	ORF	-	36231246	36231663	15	47	123
TRAV63_3_01	F	-	36234388	36234890	15	44	210
TRAV62_2_01	F	-	36235076	36235567	15	44	202
TRAV64_1_01	F	-	36236927	36237347	15	56	125
TRAV63_2_01	F	-	36238420	36238920	15	44	208
TRAV63_1_01	F	-	36241458	36241969	15	44	219
TRAV62_1_01	F	-	36242155	36242635	15	44	191
TRAV61_1_01	F	-	36244958	36245417	15	47	164
TRAV60_1_01	F	-	36247106	36247760	15	41	359
TRAV59_1_01	F	-	36249448	36250249	15	41	518
TRAV58_1_01	F	-	36251785	36252293	15	41	228
TRAV57_1_01	F	-	36253637	36254045	18	38	122
TRAV56_1_01	F	-	36254277	36254923	15	41	351
TRAV55_1_01	F	-	36256342	36256874	15	53	234
TRAV54_1_01	F	-	36258958	36259612	15	41	365
TRAV53_1_01	F	-	36259766	36260854	15	41	805
TRAV52_1_01	F	-	36261203	36261636	16	38	147
TRAV51_1_01	F	-	36263217	36263673	20	62	167
TRAV50_1_01	ORF	-	36264338	36264856	20	41	232
TRAV49_1_01	F	-	36266399	36266896	20	41	205
TRAV44_3_01	F	-	36269884	36270280	15	41	110
TRAV48_1_01	F	-	36273182	36273643	20	41	172
TRAV44_2_01	F	-	36277074	36277475	15	41	115
TRAV47_1_01	F	-	36279028	36279485	15	41	159
TRAV46_1_01	ORF	-	36292916	36293391	20	35	186
TRAV42_2_01	F	-	36293854	36294338	15	38	198
TRAV43_2_01	F	-	36297357	36297784	15	38	132
TRAV45_1_01	ORF	-	36302294	36302732	17	44	152
TRAV44_1_01	F	-	36303441	36303842	15	41	115
TRAV43_1_01	F	-	36304651	36305064	15	38	118
TRAV42_1_01	F	-	36306224	36306624	15	41	114
TRAV41_1_01	ORF	-	36308841	36309237	20	47	119
TRAV40_1_01	F	-	36312668	36313123	15	41	160
TRAV39_1_01	F	-	36316570	36317015	15	59	147
TRAV38_1_01	F	-	36318144	36318577	15	56	144
TRAV37_1_01	F	-	36320806	36321221	15	50	126
TRAV29_3_01	F	-	36324570	36324996	15	47	131
TRAV36_1_01	F	-	36327691	36328096	15	47	119
TRAV26_2_01	ORF	-	36332042	36332471	20	38	140
TRAV35_1_01	ORF	-	36334271	36334742	20	41	179
TRAV34_1_01	F	-	36335125	36335558	15	47	147
TRAV25_3_01	ORF	-	36336969	36337380	20	41	122
TRAV33_1_01	F	-	36339099	36339546	15	50	149
TRAV25_2_01	F	-	36341236	36341644	20	41	119
TRAV9_6_01	ORF	-	36342981	36343413	15	41	143
TRAV18_12_01	F	-	36343615	36344053	15	47	137
TRAV32_1_01	F	-	36349545	36349975	15	56	150
TRAV18_11_01	F	-	36353440	36353856	15	50	118
TRAV22_4_DV2_2_01	F	-	36356975	36357385	20	53	121
TRAV18_10_01	F	-	36359509	36359930	15	53	126
TRAV20_3_01	F	-	36367156	36367642	15	41	197
TRAV18_9_01	F	-	36371275	36371742	15	50	172
TRAV31_1_01	F	-	36372332	36372928	15	47	292
TRAV13_3_01	F	-	36374940	36375427	15	44	204
TRAV24_2_01	F	-	36377572	36377988	15	44	133
TRAV13_2_01	F	-	36384552	36385039	15	44	204
TRAV11_6_01	F	-	36386355	36386787	13	50	146
TRAV4_7_01	F	-	36389484	36390016	20	41	240
TRAV30_1_01	F	-	36393172	36393595	15	41	125
TRAV7_5_01	F	-	36394360	36394782	15	50	136
TRAV6_5_01	F	-	36395184	36395605	15	41	129
TRAV11_5_01	F	-	36399375	36399823	15	50	162
TRAV4_6_01	ORF	-	36400678	36401199	20	41	229
TRAV29_2_01	F	-	36401560	36401989	15	50	134
TRAV11_4_01	F	-	36403988	36404427	15	50	153
TRAV29_1_01	F	-	36406119	36406542	15	47	128
TRAV28_1_01	ORF	-	36407915	36408320	27	41	113
TRAV27_1_01	ORF	-	36410457	36410898	20	41	155
TRAV26_1_01	P	-	36414056	36414476	20	39	131
TRAV25_1_01	ORF	-	36416584	36417008	20	41	138
TRAV11_3_01	F	-	36419353	36419792	15	50	153
TRAV9_5_01	F	-	36420315	36420763	15	41	159
TRAV24_1_01	F	-	36422203	36422619	15	44	133
TRAV18_8_01	F	-	36422856	36423291	15	50	134
TRAV22_3_DV2_1_01	F	-	36433934	36434357	20	41	134
TRAV22_2_01	F	-	36436927	36437304	20	53	115
TRAV23_1_01	P	-	36444723	36445159	15	50	146
TRAV18_7_01	F	-	36458075	36458512	15	50	136
TRAV9_4_01	F	-	36459296	36459746	15	41	161
TRAV9_3_01	F	-	36465521	36465968	15	41	161
TRAV21_4_01	ORF	-	36473813	36474219	20	41	114
TRAV22_1_01	F	-	36476284	36476667	20	53	121
TRAV21_3_01	P	-	36478828	36479202	20	41	114
TRAV21_2_01	ORF	-	36480334	36480748	20	47	122
TRAV18_6_01	F	-	36482862	36483323	15	50	166
TRAV21_1_01	ORF	-	36487002	36487446	20	41	152
TRAV18_5_01	F	-	36490117	36490570	15	50	173
TRAV20_2_01	F	-	36492804	36493276	15	41	183
TRAV18_4_01	F	-	36493861	36494308	15	50	170
TRAV18_3_01	F	-	36496648	36497070	15	50	142
TRAV18_2_01	F	-	36499898	36500304	15	47	135
TRAV20_1_01	F	-	36500923	36501376	15	41	164
TRAV19_1_01	F	-	36503909	36504394	15	41	196
TRAV18_1_01	F	-	36509097	36509510	15	46	133
TRAV17_1_01	F	-	36510577	36511048	21	41	182
TRAV9_2_01	F	-	36512053	36512525	15	41	183
TRAV16_1_DV1_1_01	F	-	36513483	36513960	20	50	191
TRAV15_1_01	F	-	36515724	36516147	15	41	134
TRAV14_1_01	F	-	36518578	36519074	15	44	207
TRAV13_1_01	F	-	36521815	36522270	15	41	172
TRAV12_1_01	F	-	36523435	36523870	15	50	143
new.Va_01	F	-	36526564	36527024	15	69	171
TRAV4_5_01	ORF	-	36529318	36529764	20	41	157
TRAV10_4_01	F	-	36532661	36533090	15	41	134
TRAV10_3_01	F	-	36537871	36538308	15	41	142
TRAV4_4_01	ORF	-	36542034	36542465	20	41	139
TRAV10_2_01	F	-	36543431	36543856	15	41	130
TRAV11_1_01	F	-	36544640	36545078	15	50	152
TRAV4_3_01	F	-	36548197	36548678	20	41	195
TRAV10_1_01	F	-	36549701	36550147	15	41	154
TRAV9_1_01	F	-	36551828	36552294	15	41	177
TRAV4_2_01	ORF	-	36566895	36567382	20	41	198
new.Va_02	F	-	36568677	36569111	15	41	193
TRAV7_4_01	F	-	36569881	36570329	15	47	159
TRAV7_3_01	F	-	36580265	36580686	15	50	135
new.Va_03	F	-	36581091	36581490	15	0	0
TRAV6_2_01	F	-	36582670	36583095	15	41	133
TRAV7_2_01	F	-	36584641	36585097	15	47	167
TRAV7_1_01	F	-	36586872	36587295	15	41	137
new.Va_04	F	-	36588584	36588833	15	0	0
TRAV6_1_01	ORF	-	36593441	36593852	12	41	125
TRAV5_1_01	F	-	36597330	36597748	15	50	129
TRAV4_1_01	ORF	-	36598569	36599044	20	41	180
TRAV3_1_01	F	-	36600518	36600943	15	41	130
TRAV2_1_01	ORF	-	36602504	36602952	20	41	159
TRAV1_1_01	F	-	36604160	36604589	15	50	134

## Sheet: O. mykiss
Gene	Alternative.name	Functionality	Strand	Start	End	RSS	Intron.start	Intron.end
TRAV11_08	NA	F	+	56559248	56559699	15	53	156
TRAV08_04	NA	ORF	+	56560211	56560390	15	0	0
TRAV17_11	NA	P	+	56561932	56562111	15	0	0
TRAV11_07	NA	F	+	56569803	56570240	15	53	142
TRAV15_04	TRAV16-4	ORF	+	56572149	56572328	15	0	0
TRAV17_10	NA	ORF	+	56572968	56573147	7	0	0
TRAV11_06	TRAV12-3	F	+	56582345	56582794	15	53	154
TRAV08_03	NA	F	+	56586845	56587377	15	50	225
TRAV15_03	NA	ORF	+	56588659	56588838	15	0	0
TRAV03_22	NA	ORF	+	56594025	56594204	15	0	0
TRAV09_35	NA	F	+	56596664	56597150	15	50	191
TRAV09_34	NA	F	+	56597338	56597806	31	50	176
TRAV10_08	NA	ORF	+	56598478	56598657	15	0	0
TRAV10_07	NA	ORF	+	56599865	56600044	15	0	0
TRAV09_33	NA	ORF	+	56604616	56605055	15	50	144
TRAV24	NA	P	+	56605742	56605921	31	0	0
TRAV03_21	NA	ORF	+	56606452	56606631	15	0	0
TRAV07_07	NA	ORF	+	56607024	56607203	15	0	0
TRAV17_09	NA	F	+	56607472	56607810	15	0	0
TRAV03_20	NA	F	+	56609544	56610066	15	41	245
TRAV03_19	NA	ORF	+	56610688	56611202	15	41	249
TRAV03_18	NA	ORF	+	56611873	56612052	15	0	0
TRAV03_17	NA	ORF	+	56612674	56613188	15	41	249
TRAV09_32	NA	ORF	+	56631737	56634527	15	47	2498
TRAV09_31	NA	ORF	+	56634085	56634527	15	47	150
TRAV09_30	NA	ORF	+	56645108	56645611	15	50	211
TRAV09_29	NA	ORF	+	56655616	56655795	15	0	0
TRAV09_28	NA	ORF	+	56655995	56656498	15	50	211
TRAV04_15	NA	ORF	+	56658726	56658905	15	0	0
TRAV04_14	NA	ORF	+	56661202	56661641	15	41	150
TRAV16_15	NA	ORF	+	56667711	56668218	20	71	218
TRAV16_14	NA	ORF	+	56667735	56668218	20	47	194
TRAV09_27	TRAV10-8	ORF	+	56669347	56669526	15	0	0
TRAV09_26	NA	F	+	56706471	56706991	15	50	225
TRAV09_25	NA	ORF	+	56707191	56707659	31	50	176
TRAV10_06	NA	ORF	+	56708189	56708368	15	0	0
TRAV10_05	NA	ORF	+	56709576	56709755	15	0	0
TRAV09_24	NA	F	+	56715142	56715581	15	50	144
TRAV07_06	NA	ORF	+	56717718	56717897	15	0	0
TRAV17_08	NA	ORF	+	56718166	56718504	15	0	0
TRAV03_16	NA	ORF	+	56719538	56719717	15	0	0
TRAV03_15	NA	ORF	+	56720339	56720853	15	41	249
TRAV03_14	NA	ORF	+	56722412	56722591	15	0	0
TRAV03_13	NA	ORF	+	56723213	56723727	15	41	249
TRAV03_12	NA	ORF	+	56725026	56725205	15	0	0
TRAV03_11	NA	P	+	56732217	56732396	15	0	0
TRAV09_23	NA	F	+	56749639	56750081	15	47	150
TRAV07_05	NA	P	+	56922419	56922598	8	0	0
TRAV04_13	NA	ORF	+	56927750	56927929	15	0	0
TRAV04_12	NA	ORF	+	56930225	56930664	15	41	150
TRAV16_13	NA	ORF	+	56935967	56936474	20	71	218
TRAV16_12	NA	ORF	+	56935991	56936474	20	47	194
TRAV09_22	TRAV10-8D	ORF	+	56937620	56937799	15	0	0
TRAV09_21	NA	F	+	56973363	56973882	15	50	224
TRAV09_20	NA	F	+	56974082	56974586	15	50	212
TRAV04_11	TRAV19-6	F	+	56981913	56982353	15	41	151
TRAV09_19	NA	F	+	56990783	56991285	15	50	207
TRAV09_18	TRAV9-2	F	+	56991485	56991988	15	50	211
TRAV23	NA	ORF	+	56994636	56994815	15	0	0
TRAV12_02	NA	F	+	57002802	57003217	15	41	138
TRAV22	TRAV	P	+	57006521	57006700	3	0	0
TRAV16_11	NA	ORF	+	57008248	57008427	51	0	0
TRAV09_17	TRAV9-1	F	+	57017967	57018471	15	50	212
TRAV21	NA	P	+	57023390	57023569	15	0	0
TRAV16_10	NA	ORF	+	57023788	57024286	12	41	209
TRAV17_07	NA	ORF	+	57025472	57025973	15	38	209
TRAV16_09	NA	ORF	+	57029372	57029914	12	71	256
TRAV16_08	NA	ORF	+	57029630	57029914	12	0	0
TRAV05_08	NA	F	+	57038925	57039470	15	41	250
TRAV03_10	NA	F	+	57049221	57049707	15	41	221
TRAV17_06	NA	F	+	57058693	57059205	15	41	217
TRAV03_09	TRAV	P	+	57061471	57061650	15	0	0
TRAV04_10	TRAV19-5	F	+	57061929	57062368	15	41	150
TRAV13_07	NA	P	+	57062918	57063097	15	0	0
TRAV03_08	NA	F	+	57063874	57064404	15	41	268
TRAV09_16	NA	F	+	57065562	57066004	15	47	150
TRAV17_05	NA	ORF	+	57068064	57068243	15	0	0
TRAV05_07	TRAV5-8	F	+	57074230	57074775	15	41	250
TRAV05_06	TRAV5-7	F	+	57076602	57077144	15	41	247
TRAV03_07	NA	ORF	+	57085291	57085791	15	41	223
TRAV17_04	NA	F	+	57094528	57096044	15	41	1221
TRAV03_06	NA	P	+	57097653	57097832	15	0	0
TRAV04_09	TRAV19-4	F	+	57098111	57098550	15	41	150
TRAV13_06	TRAV	P	+	57099050	57099229	15	0	0
TRAV03_05	TRAV3-5	F	+	57099952	57100438	15	41	224
TRAV05_05	NA	F	+	57102303	57102848	15	41	250
TRAV16_07	TRAV18-3	ORF	+	57106039	57106583	20	71	255
TRAV16_06	TRAV18-3	ORF	+	57106063	57106583	20	47	231
TRAV17_03	NA	F	+	57110576	57110755	15	0	0
TRAV04_08	NA	F	+	57122905	57123084	15	0	0
TRAV13_05	NA	P	+	57123950	57124129	51	0	0
TRAV09_15	TRAV10-6	F	+	57125140	57125580	15	47	148
TRAV09_14	NA	F	+	57129252	57129697	15	47	150
TRAV07_04	NA	F	+	57131094	57131534	15	41	154
TRAV04_07	NA	ORF	+	57132958	57133137	15	0	0
TRAV14_03	NA	P	+	57149845	57150024	15	0	0
TRAV04_06	NA	P	+	57150622	57150801	15	0	0
TRAV13_04	NA	P	+	57152357	57152536	26	0	0
TRAV09_13	NA	ORF	+	57153815	57153994	15	0	0
TRAV09_12	NA	ORF	+	57155904	57156349	15	47	150
TRAV07_03	NA	F	+	57159551	57159730	15	0	0
TRAV04_05	NA	F	+	57160976	57161395	15	41	130
TRAV15_02	NA	ORF	+	57170411	57170590	15	0	0
TRAV04_04	NA	F	+	57175719	57175898	15	0	0
TRAV20	NA	P	+	57176935	57177114	15	0	0
TRAV05_04	NA	F	+	57177496	57178041	15	41	250
TRAV03_04	NA	F	+	57188433	57188941	15	41	243
TRAV09_11	TRAV10-4	F	+	57194656	57195099	15	47	148
TRAV09_10	TRAV7-3	F	+	57195632	57196069	15	50	142
TRAV07_02	TRAV14-3	F	+	57197450	57197906	15	41	167
TRAV14_02	NA	P	+	57198915	57199094	15	0	0
TRAV19	NA	P	+	57199377	57199556	15	0	0
TRAV18_02	NA	P	+	57200050	57200229	15	0	0
TRAV16_05	NA	ORF	+	57201543	57201722	20	0	0
TRAV04_03	TRAV19-1	F	+	57221552	57221986	15	41	145
TRAV17_02	NA	F	+	57223129	57223648	15	41	224
TRAV18_01	NA	P	+	57234375	57234554	15	0	0
TRAV11_05	NA	P	+	57235351	57235530	15	0	0
TRAV16_04	NA	ORF	+	57236282	57236461	20	0	0
TRAV04_02	NA	ORF	+	57237668	57237847	20	0	0
TRAV03_03	NA	F	+	57238235	57238747	15	41	247
TRAV05_03	NA	F	+	57241023	57241541	15	41	223
TRAV11_04	NA	P	+	57243399	57243578	15	0	0
TRAV08_02	NA	ORF	+	57244091	57244270	15	0	0
TRAV13_03	TRAV	P	+	57247573	57247752	15	0	0
TRAV16_03	NA	ORF	+	57248668	57248847	38	0	0
TRAV16_02	NA	ORF	+	57258160	57258339	20	0	0
TRAV09_09	TRAV	F	+	57271841	57272020	15	0	0
TRAV17_01	NA	F	+	57272254	57272753	15	38	198
TRAV03_02	NA	F	+	57273812	57274318	15	41	241
TRAV13_02	NA	P	+	57274883	57275062	15	0	0
TRAV16_01	NA	ORF	+	57281033	57281212	20	0	0
TRAV09_08	NA	ORF	+	57282006	57282185	15	0	0
TRAV09_07	NA	ORF	+	57282735	57283177	54	50	144
TRAV01_03	NA	P	+	57289532	57289711	15	0	0
TRAV11_03	NA	F	+	57291509	57291688	15	0	0
TRAV09_06	TRAV17-1	F	+	57291890	57292420	15	50	235
TRAV15_01	NA	ORF	+	57293737	57293916	15	0	0
TRAV14_01	TRAV15-2	F	+	57294359	57294829	15	44	175
TRAV13_01	TRAV	ORF	+	57295417	57295596	15	0	0
TRAV11_02	TRAV	ORF	+	57298786	57298965	15	0	0
TRAV12_01	TRAV	P	+	57303812	57303991	15	0	0
TRAV05_02	NA	F	+	57304872	57305416	15	41	249
TRAV11_01	TRAV12-1	F	+	57307498	57307951	15	53	158
TRAV10_04	TRAV11-2	ORF	+	57309418	57309862	15	59	149
TRAV10_03	TRAV11-2	ORF	+	57309427	57309862	15	50	140
TRAV09_05	TRAV10-2	ORF	+	57312765	57313210	15	47	150
TRAV10_02	NA	ORF	+	57322530	57322974	15	59	149
TRAV10_01	NA	ORF	+	57322539	57322974	15	50	140
TRAV09_04	NA	ORF	+	57325990	57326435	15	47	150
TRAV09_03	NA	F	+	57326984	57327439	15	50	163
TRAV09_02	NA	P	+	57330542	57330721	15	0	0
TRAV09_01	NA	P	+	57330897	57331076	15	0	0
TRAV08_01	TRAV8-1	F	+	57336091	57336642	15	50	244
TRAV07_01	TRAV14-1	F	+	57340197	57340376	15	0	0
TRAV06	NA	ORF	+	57341185	57341364	15	0	0
TRAV05_01	TRAV5-1	F	+	57342494	57343024	15	41	235
TRAV01_02	NA	ORF	+	57344220	57344399	16	0	0
TRAV04_01	NA	ORF	+	57358332	57358511	15	0	0
TRAV03_01	NA	F	+	57358746	57359238	15	41	230
TRAV02_03	TRAV2-3	ORF	+	57365861	57366317	15	44	161
TRAV02_02	TRAV2-2	ORF	+	57368190	57368646	15	44	161
TRAV02_01	TRAV2-1	ORF	+	57372916	57373372	15	44	161
TRAV01_01	NA	F	+	57377952	57378414	15	44	167
TRAC	TRAC	F	-	57435677	57435751	0	0	0
TRAJ_002	TRAJ2	F	-	57437149	57437348	-60	0	0
TRAJ_003	TRAJ3	F	-	57437482	57437681	-60	0	0
TRAJ_082	NA	F	-	57437956	57438155	-63	0	0
TRAJ_083	NA	F	-	57438148	57438347	-63	0	0
TRAJ_084	NA	F	-	57440738	57440937	-63	0	0
TRAJ_085	NA	ORF	-	57441213	57441412	-63	0	0
TRAJ_086	NA	ORF	-	57441249	57441448	-67	0	0
TRAJ_004	TRAJ4	F	-	57441775	57441974	-60	0	0
TRAJ_005	TRAJ5	F	-	57442156	57442355	-63	0	0
TRAJ_006	TRAJ6	F	-	57442645	57442844	-63	0	0
TRAJ_087	NA	F	-	57443099	57443298	-63	0	0
TRAJ_088	NA	F	-	57443398	57443597	-66	0	0
TRAJ_089	NA	F	-	57443723	57443922	-63	0	0
TRAJ_090	NA	F	-	57443935	57444134	-63	0	0
TRAJ_091	NA	F	-	57444271	57444470	-14	0	0
TRAJ_092	NA	ORF	-	57444641	57444840	-12	0	0
TRAJ_093	NA	F	-	57445072	57445271	-63	0	0
TRAJ_094	NA	F	-	57445594	57445793	-63	0	0
TRAJ_007	TRAJ7	F	-	57446015	57446214	-63	0	0
TRAJ_008	TRAJ8	F	-	57446453	57446652	-60	0	0
TRAJ_095	NA	F	-	57446842	57447041	-63	0	0
TRAJ_096	NA	ORF	-	57447101	57447300	-30	0	0
TRAJ_097	NA	F	-	57447260	57447459	-63	0	0
TRAJ_098	NA	F	-	57447697	57447896	-63	0	0
TRAJ_099	NA	P	-	57447864	57448063	-61	0	0
TRAJ_100	NA	F	-	57448187	57448386	-66	0	0
TRAJ_101	NA	F	-	57448497	57448696	-58	0	0
TRAJ_102	NA	P	-	57448800	57448999	-63	0	0
TRAJ_015	TRAJ15	F	-	57449032	57449231	-60	0	0
TRAJ_103	NA	F	-	57449269	57449468	-63	0	0
TRAJ_016	TRAJ16	F	-	57449750	57449949	-63	0	0
TRAJ_017	TRAJ17	F	-	57449968	57450167	-60	0	0
TRAJ_104	NA	ORF	-	57450244	57450443	-66	0	0
TRAJ_019	TRAJ19	F	-	57450713	57450912	-66	0	0
TRAJ_105	NA	P	-	57450904	57451103	-80	0	0
TRAJ_020	TRAJ20	F	-	57451355	57451554	-63	0	0
TRAJ_106	NA	F	-	57451688	57451887	-63	0	0
TRAJ_021	TRAJ21	F	-	57452313	57452512	-63	0	0
TRAJ_107	NA	P	-	57452556	57452755	-57	0	0
TRAJ_108	NA	F	-	57452725	57452924	-63	0	0
TRAJ_109	NA	F	-	57453244	57453443	-60	0	0
TRAJ_022	TRAJ22	F	-	57453600	57453799	-63	0	0
TRAJ_110	NA	P	-	57454336	57454535	-56	0	0
TRAJ_111	NA	F	-	57454805	57455004	-63	0	0
TRAJ_024	TRAJ24	F	-	57455364	57455563	-66	0	0
TRAJ_025	TRAJ25	F	-	57455808	57456007	-63	0	0
TRAJ_026	TRAJ26	ORF	-	57456047	57456246	-62	0	0
TRAJ_027	TRAJ27	F	-	57456363	57456562	-63	0	0
TRAJ_112	NA	F	-	57456824	57457023	-63	0	0
TRAJ_028	TRAJ28	F	-	57457035	57457234	-66	0	0
TRAJ_029	TRAJ29	F	-	57457304	57457503	-63	0	0
TRAJ_137	TRAJ	P	-	57457629	57457828	-61	0	0
TRAJ_113	NA	F	-	57457925	57458124	-66	0	0
TRAJ_032	TRAJ32	F	-	57458861	57459060	-63	0	0
TRAJ_114	NA	F	-	57459349	57459548	-63	0	0
TRAJ_034	TRAJ34	F	-	57459593	57459792	-60	0	0
TRAJ_115	NA	F	-	57459846	57460045	-60	0	0
TRAJ_035	TRAJ35	F	-	57460146	57460345	-69	0	0
TRAJ_116	NA	F	-	57460680	57460879	-60	0	0
TRAJ_038	TRAJ38	F	-	57461067	57461266	-63	0	0
TRAJ_117	NA	F	-	57461682	57461881	-63	0	0
TRAJ_039	TRAJ39	F	-	57461952	57462151	-66	0	0
TRAJ_118	NA	F	-	57462298	57462497	-63	0	0
TRAJ_040	TRAJ41	F	-	57462575	57462774	-60	0	0
TRAJ_041	TRAJ41	F	-	57462766	57462965	-69	0	0
TRAJ_119	NA	P	-	57463069	57463268	-60	0	0
TRAJ_042	TRAJ42	F	-	57463286	57463485	-66	0	0
TRAJ_120	NA	F	-	57463601	57463800	-63	0	0
TRAJ_044	TRAJ44	F	-	57464446	57464645	-63	0	0
TRAJ_045	TRAJ45	F	-	57464944	57465143	-63	0	0
TRAJ_121	NA	F	-	57465453	57465652	-60	0	0
TRAJ_046	TRAJ46	ORF	-	57465745	57465944	-69	0	0
TRAJ_047	TRAJ47	F	-	57466305	57466504	-60	0	0
TRAJ_048	TRAJ48	F	-	57466692	57466891	-63	0	0
TRAJ_050	TRAJ50	F	-	57467338	57467537	-63	0	0
TRAJ_122	NA	F	-	57467631	57467830	-66	0	0
TRAJ_051	TRAJ51	P	-	57467884	57468083	-63	0	0
TRAJ_052	TRAJ52	F	-	57468171	57468370	-66	0	0
TRAJ_053	TRAJ53	F	-	57468645	57468844	-69	0	0
TRAJ_123	NA	F	-	57468948	57469147	-63	0	0
TRAJ_055	TRAJ55	F	-	57469169	57469368	-66	0	0
TRAJ_124	NA	P	-	57469470	57469669	-63	0	0
TRAJ_125	TRAJ57	ORF	-	57469622	57469821	-14	0	0
TRAJ_057	TRAJ57	F	-	57469767	57469966	-60	0	0
TRAJ_126	NA	F	-	57470074	57470273	-66	0	0
TRAJ_127	NA	F	-	57470490	57470689	-66	0	0
TRAJ_059	TRAJ59	F	-	57470702	57470901	-66	0	0
TRAJ_128	NA	P	-	57471183	57471382	-71	0	0
TRAJ_129	NA	F	-	57471467	57471666	-69	0	0
TRAJ_060	TRAJ60	F	-	57471768	57471967	-63	0	0
TRAJ_130	NA	ORF	-	57472134	57472333	-60	0	0
TRAJ_062	TRAJ62	F	-	57472455	57472654	-66	0	0
TRAJ_131	NA	F	-	57472918	57473117	-66	0	0
TRAJ_063	TRAJ63	F	-	57473291	57473490	-60	0	0
TRAJ_064	TRAJ64	F	-	57473503	57473702	-63	0	0
TRAJ_065	TRAJ65	F	-	57473826	57474025	-63	0	0
TRAJ_066	TRAJ66	F	-	57474298	57474497	-63	0	0
TRAJ_067	TRAJ67	F	-	57474544	57474743	-60	0	0
TRAJ_068	TRAJ68	F	-	57474998	57475197	-69	0	0
TRAJ_069	TRAJ70	F	-	57475655	57475854	-63	0	0
TRAJ_070	TRAJ71	F	-	57475846	57476045	-66	0	0
TRAJ_071	TRAJ71	F	-	57476043	57476242	-66	0	0
TRAJ_072	TRAJ72	F	-	57476546	57476745	-63	0	0
TRAJ_132	NA	F	-	57476773	57476972	-66	0	0
TRAJ_074	TRAJ74	F	-	57477128	57477327	-63	0	0
TRAJ_075	TRAJ75	F	-	57477463	57477662	-66	0	0
TRAJ_076	TRAJ76	F	-	57477888	57478087	-63	0	0
TRAJ_077	TRAJ77	F	-	57478103	57478302	-66	0	0
TRAJ_133	NA	F	-	57478454	57478653	-50	0	0
TRAJ_078	TRAJ78	F	-	57478745	57478944	-66	0	0
TRAJ_134	TRAJ79	ORF	-	57479229	57479428	-54	0	0
TRAJ_079	TRAJ79	F	-	57479428	57479627	-66	0	0
TRAJ_135	NA	ORF	-	57479763	57479962	-57	0	0
TRAJ_080	TRAJ80	F	-	57480022	57480221	-66	0	0
TRAJ_081	TRAJ81	F	-	57480369	57480568	-65	0	0
TRAJ_136	TRDJ	ORF	-	57485616	57485815	-51	0	0

## Sheet: O. latipes HdrR
Gene	Functionality	Strand	Start	End	RSS	Intron.start	Intron.end
TRAV11_08	ORF	+	11672379	11672912	15	71	238
TRAV07_15	F	+	11683604	11684062	15	47	196
TRAV08_27	F	+	11699055	11699477	15	56	133
TRAV06_34	ORF	+	11699828	11700255	17	41	135
TRAV12_03	ORF	+	11708807	11709240	15	47	135
TRAV08_26	F	+	11711715	11712134	15	56	133
TRAV11_07	F	+	11715132	11715665	15	71	238
TRAV08_25	ORF	+	11725481	11725903	15	56	133
TRAV05_26	ORF	+	11735030	11735520	15	44	195
TRAV11_06	ORF	+	11740814	11741347	15	71	238
TRAV08_24	ORF	+	11742040	11742459	15	56	133
TRAV06_33	ORF	+	11742812	11743237	14	41	136
TRAV07_14	ORF	+	11754118	11754577	15	47	197
TRAV06_32	ORF	+	11754943	11755371	14	41	136
TRAV08_23	F	+	11763259	11763438	15	0	0
TRAV06_31	ORF	+	11763783	11764438	14	41	366
TRAV05_25	F	+	11770096	11770586	15	44	195
TRAV11_05	ORF	+	11775991	11776524	15	71	238
TRAV08_22	ORF	+	11777217	11777636	15	56	133
TRAV06_30	ORF	+	11777990	11778415	17	41	136
TRAV07_13	F	+	11783911	11784369	15	47	196
TRAV06_29	ORF	+	11784982	11785161	17	0	0
TRAV05_24	F	+	11790844	11791328	15	44	195
TRAV13	P	+	11792717	11792896	15	0	0
TRAV08_21	F	+	11797748	11798167	15	56	133
TRAV11_04	ORF	+	11801396	11801929	15	71	238
TRAV06_28	P	+	11806173	11806352	17	0	0
TRAV05_23	F	+	11815792	11816276	15	44	195
TRAV08_20	ORF	+	11817844	11818266	15	56	133
TRAV11_03	ORF	+	11834627	11835116	15	44	194
TRAV07_12	P	+	11842050	11842229	15	0	0
TRAV06_27	ORF	+	11842817	11842996	14	0	0
TRAV12_02	F	+	11847860	11848293	15	47	135
TRAV11_02	ORF	+	11849819	11850352	15	71	238
TRAV05_22	ORF	+	11858798	11859282	15	44	195
TRAV12_01	ORF	+	11860988	11861421	15	47	135
TRAV11_01	ORF	+	11868418	11868951	15	71	238
TRAV06_26	ORF	+	11876306	11876485	17	0	0
TRAV05_21	F	+	11879885	11880372	15	44	195
TRAV05_20	F	+	11891897	11892381	15	44	195
TRAV06_25	ORF	+	11903249	11903428	17	0	0
TRAV05_19	ORF	+	11905347	11905834	15	44	195
TRAV09_06	F	+	11921811	11922224	15	56	133
TRAV07_11	F	+	11925059	11925517	15	47	196
TRAV06_24	ORF	+	11925862	11926287	14	41	136
TRAV08_19	ORF	+	11931959	11932381	15	56	133
TRAV07_10	F	+	11934201	11934719	15	107	256
TRAV05_18	F	+	11944657	11945144	15	44	195
TRAV08_18	ORF	+	11947478	11947900	15	56	133
TRAV06_23	ORF	+	11948500	11948679	14	0	0
TRAV05_17	ORF	+	11979235	11979414	15	0	0
TRAV08_17	F	+	11983106	11983528	15	56	133
TRAV06_22	ORF	+	11983866	11984294	17	41	136
TRAV09_05	F	+	11991932	11992345	15	56	133
TRAV08_16	ORF	+	12001029	12001451	15	56	133
TRAV07_09	P	+	12003417	12003596	15	0	0
TRAV05_16	ORF	+	12006259	12006746	15	44	195
TRAV08_15	ORF	+	12011407	12011829	15	56	133
TRAV05_15	ORF	+	12012536	12013020	15	44	195
TRAV08_14	F	+	12017729	12018151	15	56	133
TRAV06_21	ORF	+	12018492	12018917	14	41	136
TRAV09_04	F	+	12021016	12021429	15	56	133
TRAV07_08	F	+	12024247	12024705	15	47	196
TRAV06_20	ORF	+	12025054	12025479	14	41	136
TRAV08_13	ORF	+	12053130	12053552	15	56	133
TRAV06_19	ORF	+	12054097	12054276	14	0	0
TRAV05_14	F	+	12055873	12056354	15	44	195
TRAV06_18	ORF	+	12058895	12059320	14	41	136
TRAV05_13	F	+	12060725	12061209	15	44	195
TRAV07_07	F	+	12067035	12067493	15	47	196
TRAV06_17	ORF	+	12067852	12068277	14	41	136
TRAV07_06	F	+	12072187	12072705	15	107	256
TRAV06_16	ORF	+	12073288	12073467	14	0	0
TRAV09_03	F	+	12079444	12079857	15	56	133
TRAV07_05	ORF	+	12090976	12091155	15	0	0
TRAV08_12	ORF	+	12094005	12094427	15	56	133
TRAV06_15	ORF	+	12095375	12095554	14	0	0
TRAV07_04	ORF	+	12119548	12120006	15	47	196
TRAV08_11	F	+	12123208	12123630	15	56	133
TRAV05_12	ORF	+	12124338	12124825	15	44	195
TRAV08_10	ORF	+	12128515	12128937	15	56	133
TRAV06_14	ORF	+	12130569	12130994	14	41	136
TRAV07_03	ORF	+	12133454	12133912	15	47	196
TRAV08_09	F	+	12148609	12148788	15	0	0
TRAV06_13	ORF	+	12149136	12149564	17	41	136
TRAV10	P	+	12186726	12186905	4	0	0
TRAV08_08	F	+	12195558	12195977	15	56	133
TRAV06_12	ORF	+	12196571	12196750	14	0	0
TRAV05_11	F	+	12218796	12219283	15	44	195
TRAV08_07	F	+	12220034	12220453	15	56	133
TRAV06_11	ORF	+	12221050	12221229	14	0	0
TRAV08_06	F	+	12232351	12232530	15	0	0
TRAV08_05	F	+	12235614	12235793	15	0	0
TRAV06_10	ORF	+	12236381	12236560	17	0	0
TRAV05_10	ORF	+	12241530	12242013	15	44	194
TRAV09_02	F	+	12245375	12245788	15	56	133
TRAV06_09	ORF	+	12246362	12246541	14	0	0
TRAV08_04	ORF	+	12251939	12252358	15	56	133
TRAV06_08	ORF	+	12252916	12253095	14	0	0
TRAV05_09	F	+	12276720	12277204	15	44	195
TRAV08_03	ORF	+	12279046	12279468	15	56	133
TRAV06_07	ORF	+	12279811	12280240	14	41	140
TRAV05_08	ORF	+	12287237	12287416	15	0	0
TRAV08_02	F	+	12289177	12289599	15	56	133
TRAV06_06	ORF	+	12289946	12290371	14	41	136
TRAV06_05	ORF	+	12298590	12298769	17	0	0
TRAV05_07	ORF	+	12300146	12300633	26	44	195
TRAV05_06	ORF	+	12314653	12315346	15	44	401
TRAV07_02	ORF	+	12325738	12325917	15	0	0
TRAV06_04	ORF	+	12327387	12327566	14	0	0
TRAV05_05	ORF	+	12341432	12341916	15	44	195
TRAV06_03	ORF	+	12349620	12349799	14	0	0
TRAV05_04	ORF	+	12355927	12356408	15	44	195
TRAV09_01	P	+	12363137	12363316	15	0	0
TRAV06_02	ORF	+	12363882	12364310	17	41	136
TRAV08_01	F	+	12367363	12367782	15	56	133
TRAV07_01	F	+	12376640	12377098	15	47	196
TRAV06_01	ORF	+	12377656	12377835	17	0	0
TRAV05_03	F	+	12382230	12382714	15	44	195
TRAV05_02	F	+	12389460	12389944	15	44	195
TRAV05_01	F	+	12411673	12412160	15	44	195
TRAC	F	-	12460418	12460497	0	0	0
TRAJ_102	F	-	12461076	12461275	-66	0	0
TRAJ_101	ORF	-	12461466	12461665	-63	0	0
TRAJ_100	F	-	12462169	12462368	-66	0	0
TRAJ_099	F	-	12462758	12462957	-66	0	0
TRAJ_098	ORF	-	12464061	12464260	-63	0	0
TRAJ_097	F	-	12464401	12464600	-69	0	0
TRAJ_096	F	-	12465395	12465594	-66	0	0
TRAJ_095	ORF	-	12465936	12466135	-66	0	0
TRAJ_094	ORF	-	12466632	12466831	-66	0	0
TRAJ_093	F	-	12467169	12467368	-66	0	0
TRAJ_092	F	-	12467635	12467834	-66	0	0
TRAJ_091	F	-	12468153	12468352	-66	0	0
TRAJ_090	F	-	12468632	12468831	-57	0	0
TRAJ_089	F	-	12468983	12469182	-72	0	0
TRAJ_088	ORF	-	12469382	12469581	-63	0	0
TRAJ_087	ORF	-	12470485	12470684	-66	0	0
TRAJ_086	ORF	-	12470804	12471003	-66	0	0
TRAJ_085	ORF	-	12471427	12471626	-66	0	0
TRAJ_084	ORF	-	12472390	12472589	-66	0	0
TRAJ_083	ORF	-	12472900	12473099	-66	0	0
TRAJ_082	ORF	-	12473311	12473510	-60	0	0
TRAJ_081	ORF	-	12473650	12473849	-57	0	0
TRAJ_080	ORF	-	12474001	12474200	-72	0	0
TRAJ_079	ORF	-	12474392	12474591	-63	0	0
TRAJ_078	ORF	-	12475345	12475544	-81	0	0
TRAJ_077	ORF	-	12475494	12475693	-66	0	0
TRAJ_076	ORF	-	12475813	12476012	-69	0	0
TRAJ_075	F	-	12476199	12476398	-63	0	0
TRAJ_074	ORF	-	12476997	12477196	-60	0	0
TRAJ_073	ORF	-	12477315	12477514	-63	0	0
TRAJ_072	F	-	12477649	12477848	-69	0	0
TRAJ_071	F	-	12478004	12478203	-63	0	0
TRAJ_070	ORF	-	12478321	12478520	-60	0	0
TRAJ_069	F	-	12478783	12478982	-63	0	0
TRAJ_068	F	-	12479633	12479832	-66	0	0
TRAJ_067	F	-	12479884	12480083	-63	0	0
TRAJ_066	F	-	12480377	12480576	-57	0	0
TRAJ_065	F	-	12480802	12481001	-63	0	0
TRAJ_064	ORF	-	12481143	12481342	-69	0	0
TRAJ_063	F	-	12481522	12481721	-63	0	0
TRAJ_062	ORF	-	12481873	12482072	-60	0	0
TRAJ_061	ORF	-	12482239	12482438	-63	0	0
TRAJ_060	F	-	12483084	12483283	-63	0	0
TRAJ_059	ORF	-	12483409	12483608	-58	0	0
TRAJ_058	F	-	12483706	12483905	-63	0	0
TRAJ_057	F	-	12485272	12485471	-69	0	0
TRAJ_056	F	-	12485638	12485837	-63	0	0
TRAJ_055	ORF	-	12485925	12486124	-63	0	0
TRAJ_054	F	-	12486124	12486323	-66	0	0
TRAJ_053	F	-	12486366	12486565	-63	0	0
TRAJ_052	ORF	-	12487076	12487275	-66	0	0
TRAJ_051	F	-	12487448	12487647	-63	0	0
TRAJ_050	F	-	12487795	12487994	-63	0	0
TRAJ_049	ORF	-	12488075	12488274	-61	0	0
TRAJ_048	F	-	12488390	12488589	-66	0	0
TRAJ_047	ORF	-	12488781	12488980	-68	0	0
TRAJ_046	F	-	12488949	12489148	-60	0	0
TRAJ_045	F	-	12489476	12489675	-60	0	0
TRAJ_044	ORF	-	12489761	12489960	-69	0	0
TRAJ_043	ORF	-	12489911	12490110	-66	0	0
TRAJ_042	ORF	-	12490242	12490441	-66	0	0
TRAJ_041	ORF	-	12490476	12490675	-61	0	0
TRAJ_040	ORF	-	12490783	12490982	-66	0	0
TRAJ_039	ORF	-	12491657	12491856	-66	0	0
TRAJ_038	ORF	-	12491924	12492123	-66	0	0
TRAJ_037	ORF	-	12492305	12492504	-63	0	0
TRAJ_036	ORF	-	12492679	12492878	-60	0	0
TRAJ_035	ORF	-	12492964	12493163	-84	0	0
TRAJ_034	ORF	-	12493194	12493393	-60	0	0
TRAJ_033	F	-	12493527	12493726	-63	0	0
TRAJ_032	ORF	-	12493805	12494004	-68	0	0
TRAJ_031	F	-	12494116	12494315	-66	0	0
TRAJ_030	ORF	-	12494504	12494703	-66	0	0
TRAJ_029	F	-	12494744	12494943	-66	0	0
TRAJ_028	ORF	-	12494955	12495154	-61	0	0
TRAJ_027	F	-	12495274	12495473	-66	0	0
TRAJ_026	F	-	12495837	12496036	-66	0	0
TRAJ_025	ORF	-	12496591	12496790	-63	0	0
TRAJ_024	ORF	-	12496930	12497129	-66	0	0
TRAJ_023	F	-	12497245	12497444	-60	0	0
TRAJ_022	F	-	12497567	12497766	-66	0	0
TRAJ_021	ORF	-	12497802	12498001	-69	0	0
TRAJ_020	F	-	12498147	12498346	-69	0	0
TRAJ_019	F	-	12498697	12498896	-63	0	0
TRAJ_018	ORF	-	12499509	12499708	-66	0	0
TRAJ_017	ORF	-	12499840	12500039	-63	0	0
TRAJ_016	F	-	12500077	12500276	-69	0	0
TRAJ_015	F	-	12500476	12500675	-66	0	0
TRAJ_014	F	-	12501053	12501252	-66	0	0
TRAJ_013	ORF	-	12501423	12501622	-66	0	0
TRAJ_012	F	-	12502034	12502233	-66	0	0
TRAJ_011	ORF	-	12502557	12502756	-85	0	0
TRAJ_010	F	-	12502705	12502904	-63	0	0
TRAJ_009	F	-	12502936	12503135	-60	0	0
TRAJ_008	ORF	-	12503418	12503617	-63	0	0
TRAJ_007	F	-	12503661	12503860	-60	0	0
TRAJ_006	F	-	12503952	12504151	-63	0	0
TRAJ_005	ORF	-	12504266	12504465	-66	0	0
TRAJ_004	F	-	12504883	12505082	-63	0	0
TRAJ_003	F	-	12505212	12505411	-63	0	0
TRAJ_002	F	-	12505531	12505730	-63	0	0
TRAJ_001	F	-	12505730	12505929	-66	0	0
TRAV04	P	+	13195344	13195523	18	0	0
TRAV03	P	+	13822051	13822230	29	0	0
TRAV02	P	+	13914777	13914956	9	0	0
TRAV01	ORF	+	14179209	14179388	28	0	0

## Sheet: P. annectens
Gene	Functionality	Strand	Start	End	RSS	Intron.start	Intron.end
J_01	ORF	-	14331276	14331475	-65	0	0
J_02	ORF	-	14337679	14337878	-60	0	0
J_03	ORF	-	14340516	14340715	-60	0	0
J_04	ORF	-	14341943	14342142	-60	0	0
J_05	ORF	-	14344518	14344717	-60	0	0
J_06	ORF	-	14345701	14345900	-57	0	0
J_07	ORF	-	14348903	14349102	-60	0	0
J_08	ORF	-	14350107	14350306	-60	0	0
J_09	ORF	-	14351232	14351431	-60	0	0
J_10	ORF	-	14352371	14352570	-60	0	0
J_11	ORF	-	14355763	14355962	-60	0	0
J_12	ORF	-	14360083	14360282	-69	0	0
J_13	ORF	-	14361641	14361840	-63	0	0
J_14	ORF	-	14364402	14364601	-63	0	0
J_15	ORF	-	14366063	14366262	-69	0	0
J_16	ORF	-	14369924	14370123	-69	0	0
J_17	ORF	-	14372726	14372925	-69	0	0
J_18	ORF	-	14375706	14375905	-61	0	0
J_19	ORF	-	14380406	14380605	-66	0	0
J_20	ORF	-	14386156	14386355	-69	0	0
J_21	ORF	-	14391499	14391698	-69	0	0
J_22	ORF	-	14399505	14399704	-66	0	0
J_23	ORF	-	14402075	14402274	-66	0	0
J_24	ORF	-	14407438	14407637	-66	0	0
J_25	ORF	-	14411667	14411866	-69	0	0
J_26	F	-	14412551	14412750	-69	0	0
TRAC	F	-	14419423	14419499	0	0	0
J_27	F	-	14425822	14426021	-65	0	0
J_28	F	-	14427329	14427528	-65	0	0
J_29	F	-	14429333	14429532	-65	0	0
J_30	F	-	14431776	14431975	-65	0	0
J_31	F	-	14432033	14432232	-67	0	0
J_32	ORF	-	14432960	14433159	-19	0	0
J_33	F	-	14435374	14435573	-65	0	0
J_34	F	-	14436892	14437091	-65	0	0
J_35	F	-	14439235	14439434	-60	0	0
J_36	F	-	14440646	14440845	-59	0	0
J_37	F	-	14441389	14441588	-60	0	0
J_38	F	-	14443889	14444088	-69	0	0
J_39	F	-	14445237	14445436	-66	0	0
J_40		-	14447623	14447822	-63	0	0
J_41	F	-	14449384	14449583	-69	0	0
J_42	F	-	14449898	14450097	-66	0	0
J_43	F	-	14452493	14452692	-63	0	0
J_44	F	-	14455341	14455540	-63	0	0
J_45	F	-	14456382	14456581	-63	0	0
J_46	F	-	14458836	14459035	-60	0	0
J_47	F	-	14460648	14460847	-66	0	0
J_48	F	-	14461805	14462004	-68	0	0
J_49	F	-	14462266	14462465	-68	0	0
J_50	ORF	-	14463207	14463406	-51	0	0
J_51	F	-	14465508	14465707	-63	0	0
J_52	F	-	14466740	14466939	-65	0	0
J_53	F	-	14467957	14468156	-66	0	0
J_54	F	-	14470551	14470750	-69	0	0
J_55	F	-	14509838	14510037	-69	0	0
J_56	F	-	14514472	14514671	-66	0	0
J_57	F	-	14515002	14515201	-68	0	0
J_58	F	-	14515431	14515630	-68	0	0
J_59	F	-	14515864	14516063	-68	0	0
J_60	F	-	14518269	14518468	-60	0	0
J_61	F	-	14520345	14520544	-65	0	0
J_62	F	-	14522279	14522478	-66	0	0
J_63	F	-	14523604	14523803	-68	0	0
J_64	ORF	-	14524066	14524265	-69	0	0
J_65	F	-	14524940	14525139	-60	0	0
J_66	F	-	14527547	14527746	-60	0	0
J_67	F	-	14529711	14529910	-66	0	0
J_68	F	-	14532881	14533080	-68	0	0
J_69	F	-	14534232	14534431	-60	0	0
J_70	F	-	14536846	14537045	-60	0	0
J_71	F	-	14538823	14539022	-66	0	0
J_72	F	-	14539698	14539897	-60	0	0
J_73	F	-	14542034	14542233	-65	0	0
J_74	F	-	14543712	14543911	-63	0	0
J_75	F	-	14545833	14546032	-65	0	0
J_76	F	-	14546435	14546634	-63	0	0
J_77	F	-	14548644	14548843	-65	0	0
J_78	ORF	-	14549913	14550112	-63	0	0
J_79	F	-	14551339	14551538	-66	0	0
J_80	F	-	14554243	14554442	-60	0	0
J_81	F	-	14556385	14556584	-65	0	0
J_82	F	-	14557878	14558077	-63	0	0
J_83	F	-	14560444	14560643	-65	0	0
J_84	F	-	14561952	14562151	-63	0	0
J_85	ORF	-	14563470	14563669	-83	0	0
J_86	F	-	14564491	14564690	-63	0	0
J_87	F	-	14566679	14566878	-59	0	0
J_88	ORF	-	14568074	14568273	-63	0	0
J_89	ORF	-	14569608	14569807	-51	0	0
J_90	F	-	14570126	14570325	-63	0	0
J_91	F	-	14571251	14571450	-69	0	0
J_92	ORF	-	14776279	14776478	-66	0	0
J_93	F	-	14820545	14820744	-59	0	0
J_94	F	-	14820892	14821091	-65	0	0
TRAV28	ORF	-	15891758	15891937	15	0	0
TRAV27	ORF	-	16126389	16126568	13	0	0
TRAV26	F	-	18682396	18682918	15	56	257
TRAV25_02	F	-	19388459	19388974	15	50	250
TRAV25_01	F	-	19457237	19457755	15	50	247
TRAV24_05	ORF	+	20048045	20048561	15	47	251
TRAV24_04	F	+	20095923	20096439	15	47	251
TRAV24_03	F	+	20211026	20211541	15	47	250
TRAV24_02	F	+	20229975	20230491	15	47	251
TRAV24_01	F	+	20442910	20443089	15	0	0
TRAV23_04	ORF	+	20610563	20610742	19	0	0
TRAV23_03	ORF	+	21169358	21169537	18	0	0
TRAV23_02	F	-	21890036	21890215	19	0	0
TRAV23_01	ORF	-	22228589	22228768	19	0	0
TRAV22_04	P	-	22490516	22491042	15	0	0
TRAV22_03	ORF	-	22542996	22543175	15	0	0
TRAV22_02	F	-	22565357	22565536	15	0	0
TRAV21_03	F	-	22643641	22644104	15	47	261
TRAV21_02	F	-	22680635	22681098	15	47	195
TRAV22_01	P	-	22708744	22709283	15	47	195
TRAV21_01	P	-	22768939	22769476	15	0	0
TRAV20_07	P	-	22920165	22920649	15	47	269
TRAV20_06	ORF	-	23023616	23023795	15	0	0
TRAV20_05	ORF	-	23114059	23114543	15	62	210
TRAV20_04	F	-	23196710	23196889	15	0	0
TRAV20_03	P	-	23305233	23305708	15	0	0
TRAV20_02	P	-	23426540	23427023	15	0	0
TRAV20_01	P	-	23527192	23527707	15	0	0
TRAV19	ORF	-	23683203	23683382	17	0	0
TRAV17_02	ORF	-	23791738	23791917	17	0	0
TRAV16_04	P	-	23898837	23899337	15	56	201
TRAV16_03	P	-	23966826	23967327	15	89	241
TRAV18	ORF	+	24103301	24103480	15	0	0
TRAV17_01	P	+	24184939	24185433	17	62	227
TRAV16_02	P	-	24549554	24550052	15	50	205
TRAV16_01	F	-	24648234	24648730	15	62	225
TRAV15_04	P	-	24717221	24717745	15	0	0
TRAV15_03	ORF	-	24847560	24847739	15	0	0
TRAV15_02	ORF	-	24902511	24902690	15	0	0
TRAV15_01	P	-	24932876	24933431	15	50	209
TRAV14_03	F	-	24977419	24977917	15	44	200
TRAV14_02	P	-	25014271	25014762	15	50	225
TRAV14_01	P	-	25019698	25020187	15	95	230
TRAV13	P	-	25144491	25144999	16	0	0
TRAV11_03	ORF	-	25224482	25224661	14	0	0
TRAV12	F	-	25331291	25331807	14	44	266
TRAV11_02	ORF	-	25372444	25372623	14	0	0
TRAV11_01	ORF	-	25428163	25428342	14	0	0
TRAV10	F	-	26480194	26480373	15	0	0
TRAV09	ORF	-	26710802	26710981	15	0	0
TRAV08_02	ORF	-	26978842	26979021	15	0	0
TRAV08_01	ORF	-	27100575	27100754	15	0	0
TRAV07	ORF	+	27200185	27200364	15	0	0
TRAV06_02	ORF	-	27311764	27311943	15	0	0
TRAV06_01	ORF	-	27333847	27334026	15	0	0
TRAV05	P	-	27400777	27401332	15	86	551
TRAV04	ORF	-	27842151	27842330	15	0	0
TRAV02_09	P	-	28000608	28001442	15	0	0
TRAV02_08	ORF	-	28075974	28076153	15	0	0
TRAV02_07	P	-	28149369	28150323	15	0	0
TRAV02_06	P	-	28190753	28191753	15	0	0
TRAV02_05	ORF	-	28252546	28252725	15	0	0
TRAV02_04	ORF	-	28351360	28351539	15	0	0
TRAV02_03	ORF	-	28425682	28425861	15	0	0
TRAV02_02	ORF	-	29292166	29292345	15	0	0
TRAV03	ORF	-	29384162	29384341	15	0	0
TRAV02_01	F	-	30171466	30172051	15	92	296
TRAV01	ORF	-	30408128	30408307	15	0	0

[truncated: 2 more sheets: M. musculus, L. africana]
