# Supplementary material for: Origin and evolutionary malleability of T cell receptor α diversity
Source: Nature. 2023 Jun 21;619(7968):193–200. doi: 10.1038/s41586-023-06218-x (PMC10322711; doi:10.1038/s41586-023-06218-x)
Supplement: Supplementary file 6 — Genomic locus descriptions for TRB genes of species whose repertoires were analysed in this study. [file 41586_2023_6218_MOESM6_ESM.xlsx]

## Sheet: Accessions
Species	Assembly	Source	Assembly type	Accession
C. punctatum	Chiloscyllium_punctatum_genome_v2.1	Squalomix	single scaffold	ccg_chipu00000117
P. senegalus	GCA_016835505.1	NCBI	chormosomal	CM029057.1
A. ruthenus Cb 1	GCA_010645085.1	NCBI	scaffold	VTUV01000557.1
A. ruthenus Cb 2	GCA_010645085.1	NCBI	chromosomal	CM021302.1
P. progenetica	JABUMV000000000	DDBJ/ENA/GenBank	single scaffold	Scaffold0072
D. rerio	GCA_000002035.4	NCBI	chromosomal	CM002901.2
O. mykiss	GCA_013265735.3	NCBI	chromosomal	CM007959.1
O. latipes HdrR	GCA_002234675.1	NCBI	chromosomal	CP020686.1
P. annectens	GCA_019279795.1	NCBI	chromosomal	CM033089.1
M. musculus	GCA_000001635.8	NCBI	chromosomal	CM000999.2
L. africana	GCA_000001905.1	NCBI	concatenated scaffolds	GL010110.1	GL010632.1	AAGU03094591.1

## Sheet: C. punctatum
Gene	Functionality	Strand	Start	End	RSS	Intron.start	Intron.end
TRBV01_1	F	+	5258549	5259095	16	59	263
TRBV02	F	+	5261665	5262106	16	41	158
TRBV01_2	F	+	5264058	5264554	16	38	213
TRBV03	F	+	5269678	5269857	16	0	0
TRBV04_1	F	+	5275953	5276423	14	38	187
TRBV05_1	F	+	5283533	5284047	16	38	231
TRBV06	F	+	5288318	5288839	16	38	238
TRBV07	F	+	5292261	5292699	15	38	158
TRBV04_2	F	+	5299615	5300069	16	38	171
TRBV05_2	F	+	5314719	5315243	16	38	241
TRBV04_3	ORF	+	5322176	5322355	16	0	0
TRBV08	F	+	5329574	5330719	17	47	856
TRBV09	ORF	+	5339706	5340422	20	47	424
TRBV10	F	+	5346176	5346591	16	44	132
TRBV11	F	+	5346930	5347664	16	44	451
TRBC_1	F	-	5381857	5381882	0	0	0
TRBJ_01	F	-	5389227	5389426	-59	0	0
TRBJ_02	F	-	5393154	5393353	-85	0	0
TRBJ_03	F	-	5393532	5393731	-60	0	0
TRBJ_04	F	-	5393789	5393988	-53	0	0
TRBJ_05	F	-	5395481	5395680	-53	0	0
TRBJ_06	F	-	5396024	5396223	-51	0	0
TRBJ_07	F	-	5396245	5396444	-51	0	0
TRBD1	F	-	5397150	5397162	0	0	0
TRBV12	F	-	5436971	5437725	15	47	462
TRBV13	F	-	5447016	5447883	15	50	587
TRBV14	F	-	5457079	5458238	17	50	873
TRBV15	F	+	5465330	5466191	16	44	578
TRBV16	F	+	5488974	5489593	18	47	327
TRBD2	F	+	5498080	5498092	0	0	0
TRBJ_08	F	+	5499009	5499208	-51	0	0
TRBJ_09	F	+	5500261	5500460	-53	0	0
TRBJ_10	ORF	+	5502644	5502843	-60	0	0
TRBJ_11	ORF	+	5503051	5503250	-61	0	0
TRBJ_12	F	+	5505466	5505665	-53	0	0
TRBJ_13	F	+	5505835	5506034	-56	0	0
TRBJ_14	F	+	5507208	5507407	-56	0	0
TRBC_2	F	+	5514049	5514074	0	0	0
TRBV17	F	-	5560621	5560800	17	0	0
TRBV18	F	-	5562358	5563004	17	65	363
TRBV19	F	-	5580254	5580866	17	53	326
TRBV20	F	-	5587154	5587333	16	0	0
TRBV21	F	-	5592266	5592744	16	38	192
TRBV04_4	P	-	5619498	5619677	16	0	0
TRBV22_1	F	-	5622576	5623061	16	38	196
TRBV23	F	-	5640552	5641060	16	38	225
TRBV04_5	F	-	5649868	5650282	16	38	131
TRBV22_2	F	-	5652799	5652978	16	0	0
TRBV04_6	F	-	5670891	5671325	16	38	151
TRBV22_3	F	-	5673894	5674407	16	38	224
TRBV22_4	F	-	5690015	5690525	16	38	221
TRBV24	F	-	5696836	5697264	16	38	145
TRBV22_5	F	-	5705200	5705714	16	38	225

## Sheet: P. senegalus
Gene	Functionality	Strand	Start	End	RSS	Intron.start	Intron.end
TRBC1	F	-	29605809	29605828	0	0	0
J_01	F	-	29608804	29609003	-54	0	0
J_02	F	-	29609398	29609597	-56	0	0
J_03	F	-	29609985	29610184	-53	0	0
J_04	F	-	29610388	29610587	-54	0	0
TRBD1	F	-	29610831	29610842	0	0	0
TRBV01	F	-	29610844	29610993	17	0	0
TRBV02_1	F	-	29619758	29619907	16	0	0
TRBV03	F	+	29719816	29719965	16	0	0
TRBC2	F	-	29746760	29746779	0	0	0
J_05	F	-	29749177	29749376	-50	0	0
J_06	F	-	29749437	29749636	-59	0	0
J_07	F	-	29750241	29750440	-50	0	0
J_08	F	-	29750565	29750764	-52	0	0
J_09	F	-	29750905	29751104	-52	0	0
J_10	F	-	29751315	29751514	-52	0	0
J_11	F	-	29751540	29751739	-56	0	0
J_12	F	-	29751903	29752102	-53	0	0
J_13	F	-	29752538	29752737	-51	0	0
J_14	F	-	29752699	29752898	-51	0	0
J_15	F	-	29753025	29753224	-51	0	0
J_16	F	-	29753412	29753611	-54	0	0
TRBD2	F	-	29753858	29753869	0	0	0
TRBV04	F	-	29780902	29781051	16	0	0
TRBV05	F	-	29795136	29795285	15	0	0
TRBV06_1	F	-	29804540	29804689	15	0	0
TRBV06_2	F	-	29809429	29809578	15	0	0
TRBV07	F	-	29815623	29815772	17	0	0
TRBV08	F	-	29822190	29822339	13	0	0
TRBV09_1	F	-	29823580	29823729	16	0	0
TRBV09_2	F	-	29835621	29835770	16	0	0
TRBV10	F	-	29840985	29841134	16	0	0
TRBV11_1	F	-	29852135	29852284	16	0	0
TRBV12_1	F	-	29860780	29860929	16	0	0
TRBV13	F	-	29866313	29866462	16	0	0
TRBV14	F	-	29875451	29875600	16	0	0
TRBV15	F	-	29880975	29881124	16	0	0
TRBC3	F	-	29902789	29902808	0	0	0
J_17	ORF	-	29906238	29906437	-54	0	0
J_18	ORF	-	29906765	29906964	-56	0	0
J_19	ORF	-	29907250	29907449	-53	0	0
TRBD3	F	-	29908081	29908092	0	0	0
TRBV02_2	F	-	29960427	29960576	16	0	0
TRBV16	F	+	30007970	30008119	16	0	0
TRBV17	F	+	30012157	30012306	16	0	0
TRBC4	F	-	30032133	30032152	0	0	0
J_20	F	-	30034324	30034523	-53	0	0
J_21	F	-	30034643	30034842	-52	0	0
J_22	F	-	30035095	30035294	-55	0	0
J_23	F	-	30035539	30035738	-52	0	0
J_24	F	-	30035781	30035980	-56	0	0
J_25	F	-	30036104	30036303	-53	0	0
J_26	F	-	30036716	30036915	-51	0	0
J_27	F	-	30036860	30037059	-51	0	0
J_28	F	-	30037213	30037412	-51	0	0
J_29	F	-	30037578	30037777	-54	0	0
TRBD4	F	-	30038010	30038021	0	0	0
TRBV18	F	-	30069160	30069309	16	0	0
TRBV11_2	F	-	30082221	30082370	16	0	0
TRBV12_2	F	-	30085708	30085857	16	0	0
TRBV19_1	F	-	30101831	30101980	16	0	0
TRBV19_2	ORF	-	30115517	30115666	16	0	0
TRBV20_1	ORF	-	30119314	30119463	16	0	0
TRBV19_3	F	-	30121630	30121779	16	0	0
TRBV20_2	ORF	-	30125369	30125518	16	0	0
TRBV21	F	-	30134816	30134965	14	0	0
TRBV22	F	+	30141577	30141726	14	0	0
TRBV23	F	+	30148412	30148561	16	0	0
TRBV24	F	+	30149238	30149387	17	0	0
TRBC5	F	-	30174249	30174268	0	0	0
J_30	ORF	-	30176583	30176782	-50	0	0
J_31	ORF	-	30177115	30177314	-55	0	0
J_32	F	-	30177609	30177808	-52	0	0
J_33	ORF	-	30177937	30178136	-52	0	0
J_34	ORF	-	30178506	30178705	-53	0	0
J_35	F	-	30179647	30179846	-51	0	0
J_36	ORF	-	30180299	30180498	-54	0	0
TRBD5	F	-	30180837	30180848	0	0	0
TRBV25	F	-	30211375	30211524	15	0	0
TRBV26	F	-	30214285	30214434	15	0	0
TRBV27	F	-	30217108	30217257	17	0	0
TRBV28	ORF	-	30219800	30219949	13	0	0
TRBV29_1	F	-	30235886	30236035	16	0	0
TRBV29_2	F	-	30244640	30244789	16	0	0
TRBV30	F	-	30265728	30265877	16	0	0
TRBV31	F	-	30271745	30271894	16	0	0
TRBV32	F	-	30275551	30275700	18	0	0
TRBV33_1	F	-	30308101	30308250	17	0	0
TRBV34	F	-	30325448	30325597	16	0	0
TRBV33_2	F	-	30331311	30331460	16	0	0
TRBV35	F	-	30351474	30351623	16	0	0

## Sheet: A. ruthenus Cb 1
Gene	Functionality	Strand	Start	End	RSS	Intron.start	Intron.end
TRBV01_1	F	-	1608	1787	16	0	0
TRBV02_1	ORF	-	2793	3532	16	47	444
TRBV01_2	F	-	3896	4075	16	0	0
TRBV01_3	F	-	5313	5492	16	0	0
TRBV02_2	F	-	7036	7215	16	0	0
TRBV01_4	F	-	8219	8772	16	50	267
TRBV03_1	F	-	10103	10705	17	50	313
TRBV01_5	F	-	12410	12589	16	0	0
TRBV02_3	ORF	-	13672	14407	16	47	440
TRBV01_6	F	-	14770	15237	16	50	184
TRBV03_2	F	-	16628	16807	17	0	0
TRBV01_7	F	-	20127	20306	16	0	0
TRBV03_3	F	-	20982	21161	17	0	0
TRBV04	F	-	22291	22470	17	0	0
TRBV05_1	ORF	-	25722	25901	27	0	0
TRBV05_2	ORF	-	26120	26299	27	0	0
TRBV05_3	ORF	-	26430	26609	27	0	0
TRBV05_4	ORF	-	26520	26699	29	0	0
TRBV05_5	ORF	-	26610	26789	29	0	0
TRBV06	ORF	-	26962	27141	27	0	0
TRBV07	F	+	29458	29637	17	0	0
TRBV08_1	F	+	134572	134751	18	0	0
TRBV08_2	ORF	+	135626	135805	14	0	0
TRBV08_3	F	+	136349	136999	14	41	367
TRBV09_1	F	+	138613	138792	13	0	0
TRBV10_1	ORF	+	140687	140866	16	0	0
TRBV08_4	ORF	+	143130	143309	18	0	0
TRBV08_5	ORF	+	144173	144352	14	0	0
TRBV09_2	ORF	+	146571	146750	13	0	0
TRBV10_2	ORF	+	148529	148708	16	0	0
TRBV08_6	ORF	+	150954	151133	14	0	0
TRBV08_7	ORF	+	152440	152619	18	0	0
TRBV08_8	F	+	153167	153811	18	41	361
TRBV08_9	F	+	154676	154855	14	0	0
TRBV08_10	F	+	155399	156038	18	41	356
TRBV08_11	ORF	+	156418	157089	14	44	388
TRBV08_12	ORF	+	157640	158290	14	41	367
TRBV09_3	F	+	159903	160082	13	0	0
TRBV10_3	F	+	161867	162046	16	0	0
TRBV08_13	F	+	163831	164478	18	41	364
TRBV08_14	ORF	+	165342	165521	14	0	0
TRBV09_4	F	+	167736	167915	13	0	0
TRBV10_4	F	+	169883	170062	16	0	0
TRBV11	F	+	172260	172439	16	0	0
TRBV10_5	F	+	172919	173098	16	0	0
TRBV12	P	+	178967	179146	16	0	0
TRBC1	F	-	186899	186918	0	0	0
Jb_01	F	-	187877	188076	-53	0	0
Jb_02	ORF	-	188062	188261	-55	0	0
Jb_03	ORF	-	188744	188943	-53	0	0
TRBC2	F	-	202889	202908	0	0	0
Jb_04	F	-	204649	204848	-53	0	0
Jb_05	F	-	205151	205350	-54	0	0
Jb_06	F	-	205379	205578	-56	0	0
Jb_07	F	-	205558	205757	-56	0	0
Jb_08	F	-	205705	205904	-56	0	0
Jb_09	ORF	-	206063	206262	-53	0	0
Jb_10	F	-	206541	206740	-52	0	0
Jb_11	F	-	207033	207232	-55	0	0
Jb_12	F	-	207277	207476	-52	0	0
Jb_13	F	-	207851	208050	-56	0	0
Jb_14	F	-	208088	208287	-54	0	0
Jb_15	F	-	208380	208579	-52	0	0
Jb_16	F	-	208565	208764	-53	0	0
Jb_17	ORF	-	209198	209397	-74	0	0
Jb_18	F	-	209434	209633	-51	0	0
Jb_19	ORF	-	209707	209906	-77	0	0
Jb_20	ORF	-	209956	210155	-54	0	0
TRBD	F	-	210441	210452	0	0	0
TRBV13_1	F	-	216358	216537	15	0	0
TRBV13_2	F	-	219327	219506	15	0	0
TRBV13_3	F	-	220719	220898	15	0	0
TRBV13_4	F	-	228675	228854	15	0	0
TRBV13_5	F	-	233684	234351	15	47	372
TRBV13_6	F	-	237198	237377	15	0	0
TRBV13_7	F	-	240576	240755	15	0	0
TRBV13_8	F	-	242474	242653	15	0	0
TRBV13_9	ORF	-	245592	245771	15	0	0
TRBV13_10	F	-	247189	247368	15	0	0
TRBV14_1	ORF	-	254798	254977	13	0	0
TRBV03_4	F	-	257556	257735	17	0	0
TRBV03_5	P	-	259679	259858	17	0	0
TRBV14_2	F	-	263973	264152	13	0	0
TRBV03_6	F	-	266730	266909	17	0	0
TRBV03_7	F	-	268851	269030	17	0	0

## Sheet: A. ruthenus Cb 2
Gene	Functionality	Strand	Start	End	RSS	Intron.start	Intron.end
TRBV01_1	P	+	81977	82156	17	0	0
TRBV01_2	ORF	+	83835	84277	17	50	156
TRBV02_1	F	+	86858	87037	13	0	0
TRBV01_3	P	+	91162	91341	17	0	0
TRBV01_4	ORF	+	93022	93464	17	50	156
TRBV02_2	ORF	+	96052	96231	13	0	0
TRBV03_1	ORF	+	103703	103882	15	0	0
TRBV03_2	ORF	+	105300	105479	15	0	0
TRBV03_3	ORF	+	108422	108601	15	0	0
TRBV03_4	ORF	+	110320	110499	15	0	0
TRBV03_5	ORF	+	113724	113903	15	0	0
TRBV03_6	ORF	+	116751	117417	15	47	371
TRBV03_7	ORF	+	122245	122424	15	0	0
TRBV03_8	ORF	+	130210	130389	15	0	0
TRBV03_9	ORF	+	131602	131781	15	0	0
TRBV03_10	ORF	+	134574	134753	15	0	0
TRBD1	F	+	140680	140691	0	0	0
TRBJ_01	ORF	+	140977	141176	-54	0	0
TRBJ_02	P	+	141226	141425	-82	0	0
TRBJ_03	ORF	+	141499	141698	-51	0	0
TRBJ_04	ORF	+	141735	141934	-79	0	0
TRBJ_05	ORF	+	142357	142556	-53	0	0
TRBJ_06	F	+	142542	142741	-52	0	0
TRBJ_07	ORF	+	142834	143033	-54	0	0
TRBJ_08	ORF	+	143071	143270	-56	0	0
TRBJ_09	ORF	+	143645	143844	-52	0	0
TRBJ_10	F	+	143894	144093	-55	0	0
TRBJ_11	ORF	+	144388	144587	-52	0	0
TRBJ_12	ORF	+	144871	145070	-53	0	0
TRBJ_13	ORF	+	145230	145429	-56	0	0
TRBJ_14	F	+	145377	145576	-56	0	0
TRBJ_15	ORF	+	145556	145755	-56	0	0
TRBJ_16	ORF	+	145784	145983	-54	0	0
TRBJ_17	ORF	+	146277	146476	-53	0	0
TRBC1		+	148237	148256	0	0	0
TRBJ_18	ORF	+	162269	162468	-53	0	0
TRBJ_19	P	+	162951	163150	-55	0	0
TRBJ_20	ORF	+	163136	163335	-53	0	0
TRBC2		+	164302	164321	0	0	0
TRBV04_1	ORF	-	172116	172295	16	0	0
TRBV05_1	ORF	-	178243	178422	16	0	0
TRBV06	F	-	178902	179081	16	0	0
TRBV05_2	ORF	-	181270	181449	16	0	0
TRBV07_1	F	-	183418	183597	13	0	0
TRBV08_1	ORF	-	185822	186001	14	0	0
TRBV08_2	ORF	-	186865	187512	18	41	364
TRBV05_3	ORF	-	189297	189476	16	0	0
TRBV07_2	ORF	-	191261	191440	13	0	0
TRBV08_3	ORF	-	193053	193703	14	41	367
TRBV08_4	ORF	-	194254	194925	14	44	388
TRBV08_5	ORF	-	195305	195944	18	41	356
TRBV08_6	ORF	-	196489	196668	14	0	0
TRBV08_7	ORF	-	197534	198181	18	41	364
TRBV08_8	ORF	-	198728	198907	18	0	0
TRBV08_9	ORF	-	200214	200393	14	0	0
TRBV05_4	ORF	-	202639	202818	16	0	0
TRBV07_3	ORF	-	204596	204775	13	0	0
TRBV08_10	ORF	-	206995	207174	14	0	0
TRBV08_11	ORF	-	208044	208692	18	41	365
TRBV05_5	F	-	210488	210667	16	0	0
TRBV07_4	ORF	-	212563	212742	13	0	0
TRBV08_12	ORF	-	214356	215006	14	41	367
TRBV08_13	ORF	-	215550	215729	14	0	0
TRBV08_14	ORF	-	216604	216783	18	0	0
TRBJ_21	P	-	265363	265562	-23	0	0
TRBC3		-	723609	723628	0	0	0
TRBJ_22	ORF	-	724563	724762	-53	0	0
TRBJ_23	P	-	724748	724947	-55	0	0
TRBJ_24	ORF	-	725673	725872	-53	0	0
TRBV08_15	ORF	+	961332	961511	14	0	0
TRBV07_5	P	+	963732	963911	13	0	0
TRBJ_25	ORF	-	974668	974867	-9	0	0
TRBV08_16	ORF	+	1755397	1755576	18	0	0
TRBV08_17	ORF	+	1755966	1756633	14	44	384
TRBV08_18	ORF	+	1757177	1757822	14	41	362
TRBV08_19	F	+	1758380	1759041	14	44	378
TRBV08_20	ORF	+	1759899	1760078	14	0	0
TRBV08_21	ORF	+	1760618	1761268	18	41	367
TRBV08_22	ORF	+	1762276	1762455	14	0	0
TRBV07_6	ORF	+	1765315	1765494	13	0	0
TRBV05_6	ORF	+	1767388	1767567	16	0	0
TRBV08_23	ORF	+	1769807	1769986	14	0	0
TRBV08_24	ORF	+	1770831	1771473	18	41	359
TRBV08_25	ORF	+	1771850	1772517	18	44	384
TRBV07_7	ORF	+	1774828	1775007	13	0	0
TRBV05_7	ORF	+	1776791	1776970	16	0	0
TRBV09_1	ORF	-	2562044	2562223	17	0	0
TRBV10	ORF	+	2564553	2564732	27	0	0
TRBV11_1	ORF	+	2564905	2565084	29	0	0
TRBV11_2	ORF	+	2564995	2565174	29	0	0
TRBV11_3	ORF	+	2565085	2565264	27	0	0
TRBV11_4	ORF	+	2565395	2565574	27	0	0
TRBV11_5	ORF	+	2565793	2565972	27	0	0
TRBV12_1	ORF	+	2569228	2569407	17	0	0
TRBV01_5	ORF	+	2570536	2570715	17	0	0
TRBV01_6	ORF	+	2571391	2571570	16	0	0
TRBV01_7	ORF	+	2574889	2575068	17	0	0
TRBV01_8	ORF	+	2576467	2576934	16	50	184
TRBV13_1	ORF	+	2577853	2578032	16	0	0
TRBV01_9	ORF	+	2579115	2579294	16	0	0
TRBV01_10	ORF	+	2580999	2581601	17	50	313
TRBV01_11	ORF	+	2582932	2583485	16	50	267
TRBV13_2	F	+	2584491	2584670	16	0	0
TRBV01_12	ORF	+	2586215	2586394	16	0	0
TRBV01_13	F	+	2587632	2587811	16	0	0
TRBV13_3	ORF	+	2588175	2588907	16	47	437
TRBV01_14	ORF	+	2589913	2590092	16	0	0
TRBV13_4	ORF	+	2592117	2592296	16	0	0
TRBV01_15	ORF	+	2593485	2593664	16	0	0
TRBV01_16	ORF	+	2595183	2595362	16	0	0
TRBV01_17	ORF	+	2596921	2597100	16	0	0
TRBV01_18	ORF	+	2599893	2600072	17	0	0
TRBV01_19	ORF	+	2601851	2602030	16	0	0
TRBV01_20	ORF	+	2603649	2604252	17	50	314
TRBV01_21	ORF	+	2607717	2607896	16	0	0
TRBV01_22	ORF	+	2610161	2610340	17	0	0
TRBV01_23	ORF	+	2612030	2612209	16	0	0
TRBV13_5	ORF	+	2613233	2613412	16	0	0
TRBV13_6	ORF	+	2623809	2623988	16	0	0
TRBV01_24	ORF	+	2625170	2625349	16	0	0
TRBV01_25	ORF	+	2627835	2628438	17	50	314
TRBV01_26	ORF	+	2629097	2629276	16	0	0
TRBV13_7	P	+	2633785	2633964	16	0	0
TRBV01_27	ORF	+	2635702	2635881	16	0	0
TRBV01_28	ORF	+	2646702	2647303	17	50	312
TRBV01_29	ORF	+	2649066	2649245	16	0	0
TRBV01_30	ORF	+	2652019	2652506	16	50	207
TRBV01_31	ORF	+	2655816	2656398	17	50	293
TRBV01_32	ORF	+	2658102	2658281	16	0	0
TRBV13_8	ORF	+	2659231	2659410	16	0	0
TRBV01_33	ORF	+	2661142	2661321	16	0	0
TRBV01_34	ORF	+	2663929	2664532	17	50	314
TRBV01_35	ORF	+	2666251	2666430	16	0	0
TRBV13_9	ORF	+	2667412	2667591	16	0	0
TRBV01_36	ORF	+	2671152	2671331	17	0	0
TRBV01_37	ORF	+	2672807	2672986	16	0	0
TRBV13_10	ORF	+	2673988	2674167	16	0	0
TRBV01_38	F	+	2675609	2675788	13	0	0
TRBV01_39	F	+	2677351	2677933	17	50	293
TRBV01_40	ORF	+	2679796	2679975	16	0	0
TRBV13_11	ORF	+	2680910	2681089	16	0	0
TRBV01_41	ORF	+	2682097	2682276	16	0	0
TRBV01_42	ORF	+	2687560	2687739	16	0	0
TRBV01_43	ORF	+	2690700	2691282	17	50	293
TRBV01_44	ORF	+	2693061	2693240	16	0	0
TRBV13_12	ORF	+	2694201	2694380	16	0	0
TRBV01_45	ORF	+	2695997	2696484	16	50	207
TRBV01_46	ORF	+	2699557	2699736	17	0	0
TRBV01_47	ORF	+	2706076	2706255	16	0	0
TRBV01_48	P	+	2708950	2709129	16	0	0
TRBV01_49	ORF	+	2711126	2711708	17	50	293
TRBV01_50	ORF	+	2713105	2713572	16	50	184
TRBV13_13	ORF	+	2714554	2714733	16	0	0
TRBV01_51	ORF	+	2716237	2716416	16	0	0
TRBV13_14	ORF	+	2717417	2717596	16	0	0
TRBV01_52	ORF	+	2718807	2718986	16	0	0
TRBV01_53	F	+	2720907	2721489	17	50	293
TRBV01_54	F	+	2723251	2723430	16	0	0
TRBV13_15	ORF	+	2724424	2724603	16	0	0
TRBV01_55	ORF	+	2726324	2726503	16	0	0
TRBV13_16	ORF	+	2727486	2727665	16	0	0
TRBV01_56	ORF	+	2729600	2729779	16	0	0
TRBV01_57	ORF	+	2733053	2733232	17	0	0
TRBV01_58	ORF	+	2734642	2735129	16	50	207
TRBV01_59	ORF	+	2737011	2737614	17	50	314
TRBV01_60	ORF	+	2738195	2738374	16	0	0
TRBV13_17	F	+	2741544	2741723	16	0	0
TRBV01_61	ORF	+	2743190	2743369	16	0	0
TRBV01_62	ORF	+	2745730	2746312	17	50	293
TRBV01_63	ORF	+	2746975	2747154	16	0	0
TRBV13_18	ORF	+	2751928	2752107	16	0	0
TRBV01_64	ORF	+	2753839	2754018	16	0	0
TRBV13_19	ORF	+	2755048	2755227	16	0	0
TRBV01_65	ORF	+	2756959	2757138	16	0	0
TRBV13_20	ORF	+	2758116	2758295	16	0	0
TRBV01_66	ORF	+	2761858	2762037	17	0	0
TRBV01_67	ORF	+	2764290	2764469	16	0	0
TRBV13_21	ORF	+	2765440	2765619	16	0	0
TRBV01_68	ORF	+	2766840	2767019	16	0	0
TRBV01_69	ORF	+	2769251	2769430	17	0	0
TRBV01_70	ORF	+	2770096	2770275	16	0	0
TRBV13_22	ORF	+	2771260	2771439	16	0	0
TRBV01_71	ORF	+	2773166	2773345	16	0	0
TRBV01_72	ORF	+	2777884	2778063	16	0	0
TRBV13_23	ORF	+	2779048	2779227	16	0	0
TRBV01_73	ORF	+	2780230	2780409	61	0	0
TRBV01_74	ORF	+	2782209	2782388	17	0	0
TRBV01_75	ORF	+	2784143	2784322	16	0	0
TRBV13_24	ORF	+	2785314	2785493	16	0	0
TRBV01_76	ORF	+	2786649	2786828	16	0	0
TRBJ_26	ORF	+	2794852	2795051	-86	0	0
TRBV01_77	P	+	2804312	2804491	16	0	0
TRBV13_25	ORF	+	2805458	2805637	16	0	0
TRBV01_78	P	+	2807210	2807389	16	0	0
TRBV01_79	ORF	+	2809654	2809833	17	0	0
TRBV01_80	ORF	+	2811322	2811501	16	0	0
TRBV01_81	ORF	+	2813394	2813573	16	0	0
TRBV01_82	ORF	+	2815770	2815949	16	0	0
TRBV13_26	ORF	+	2816923	2817102	16	0	0
TRBV01_83	ORF	+	2818520	2819007	16	50	207
TRBV13_27	ORF	+	2824908	2825087	16	0	0
TRBV01_84	ORF	+	2826306	2826485	16	0	0
TRBV01_85	ORF	+	2828895	2829074	16	0	0
TRBV13_28	ORF	+	2832867	2833046	16	0	0
TRBV01_86	ORF	+	2834456	2834943	16	50	207
TRBV13_29	ORF	+	2837005	2837184	16	0	0
TRBV01_87	ORF	+	2838416	2838595	16	0	0
TRBV13_30	ORF	+	2839570	2839749	16	0	0
TRBV01_88	ORF	+	2840404	2840583	16	0	0
TRBV01_89	ORF	+	2841875	2842054	16	0	0
TRBV01_90	ORF	+	2843736	2844318	17	50	293
TRBV01_91	ORF	+	2846092	2846271	16	0	0
TRBV13_31	ORF	+	2847239	2847418	16	0	0
TRBV01_92	ORF	+	2848772	2848951	16	0	0
TRBV01_93	ORF	+	2851422	2851601	16	0	0
TRBV01_94	P	+	2856004	2856183	16	0	0
TRBV13_32	ORF	+	2857163	2857342	16	0	0
TRBV01_95	ORF	+	2857997	2858176	16	0	0
TRBV01_96	ORF	+	2861354	2861936	17	50	293
TRBV01_97	ORF	+	2863338	2863891	16	50	267
TRBV13_33	ORF	+	2864898	2865077	16	0	0
TRBV01_98	F	+	2866563	2867043	16	50	197
TRBV13_34	F	+	2868034	2868213	16	0	0
TRBV01_99	ORF	+	2868847	2869026	16	0	0
TRBV01_100	F	+	2869986	2870492	16	50	223
TRBV13_35	ORF	+	2871476	2871655	16	0	0
TRBV01_101	F	+	2872848	2873328	16	50	197
TRBV13_36	F	+	2874330	2874509	16	0	0
TRBV14_1	F	+	2877495	2877674	17	0	0
TRBV14_2	F	+	2879525	2880201	17	38	378
TRBV14_3	ORF	+	2881920	2882099	17	0	0
TRBV14_4	ORF	+	2884420	2884599	17	0	0
TRBV13_37	ORF	-	2889665	2889844	16	0	0
TRBV01_102	ORF	-	2890322	2890501	16	0	0
TRBV01_103	ORF	-	2891543	2891722	16	0	0
TRBV13_38	ORF	-	2892379	2892558	16	0	0
TRBV01_104	ORF	-	2893541	2893720	16	0	0
TRBV01_105	ORF	-	2895504	2896107	17	50	314
TRBV01_106	F	-	2898473	2898652	16	0	0
TRBV13_39	ORF	-	2899650	2899829	16	0	0
TRBV01_107	ORF	-	2900757	2901224	16	50	184
TRBV01_108	ORF	-	2902308	2902487	17	0	0
TRBV01_109	ORF	-	2904879	2905058	16	0	0
TRBV01_110	ORF	-	2906362	2906541	16	0	0
TRBV01_111	ORF	-	2912164	2912343	16	0	0
TRBV13_40	ORF	-	2913953	2914132	16	0	0
TRBV01_112	ORF	-	2915146	2915325	16	0	0
TRBV13_41	ORF	-	2918205	2918384	16	0	0
TRBV01_113	ORF	-	2919377	2919556	16	0	0
TRBV01_114	F	-	2921315	2921897	17	50	293
TRBV01_115	ORF	-	2924768	2924947	16	0	0
TRBV13_42	ORF	-	2925541	2925720	16	0	0
TRBV01_116	ORF	-	2926695	2926874	16	0	0
TRBV13_43	ORF	-	2928072	2928251	16	0	0
TRBV01_117	ORF	-	2930503	2930682	16	0	0
TRBV01_118	ORF	-	2933750	2933929	17	0	0
TRBV01_119	ORF	-	2937209	2937388	16	0	0
TRBV13_44	ORF	-	2938629	2938808	16	0	0
TRBV01_120	ORF	-	2939781	2939960	16	0	0
TRBV01_121	ORF	-	2942736	2943339	17	50	314
TRBV09_2	ORF	-	2952677	2952856	17	0	0
TRBV15	ORF	+	2955157	2955336	27	0	0
TRBV11_6	ORF	+	2955379	2955558	27	0	0
TRBV11_7	ORF	+	2955733	2955912	27	0	0
TRBV12_2	F	+	2958249	2958428	17	0	0
TRBV01_122	ORF	+	2959559	2959738	17	0	0
TRBV01_123	ORF	+	2960414	2960593	16	0	0
TRBV01_124	ORF	+	2963537	2964140	17	50	314
TRBV01_125	ORF	+	2964804	2964983	16	0	0
TRBV13_45	ORF	+	2969488	2969667	16	0	0
TRBV01_126	ORF	+	2970863	2971042	16	0	0
TRBV01_127	ORF	+	2971862	2972041	16	0	0
TRBV01_128	ORF	+	2974995	2975577	17	50	293
TRBV01_129	ORF	+	2977345	2977524	16	0	0
TRBV13_46	P	+	2978526	2978705	16	0	0
TRBV01_130	ORF	+	2980137	2980618	16	50	198
TRBV01_131	ORF	+	2984807	2984986	16	0	0
TRBV01_132	ORF	+	2987350	2987932	17	50	293
TRBV01_133	ORF	+	2989691	2989870	16	0	0
TRBV13_47	ORF	+	2990829	2991008	16	0	0
TRBV01_134	ORF	+	2992627	2993114	16	50	207
TRBJ_27	F	-	2997354	2997553	-53	0	0
TRBJ_28	ORF	-	2998423	2998622	-56	0	0
TRBJ_29	ORF	-	2998574	2998773	-56	0	0
TRBJ_30	ORF	-	2998743	2998942	-56	0	0
TRBJ_31	ORF	-	2999945	3000144	-53	0	0
TRBJ_32	F	-	3000830	3001029	-52	0	0
TRBJ_33	F	-	3001075	3001274	-52	0	0
TRBJ_34	F	-	3001348	3001547	-52	0	0
TRBJ_35	ORF	-	3001676	3001875	-58	0	0
TRBJ_36	F	-	3001876	3002075	-52	0	0
TRBJ_37	ORF	-	3002394	3002593	-55	0	0
TRBJ_38	ORF	-	3003160	3003359	-55	0	0
TRBJ_39	ORF	-	3003418	3003617	-52	0	0
TRBJ_40	F	-	3004312	3004511	-52	0	0
TRBJ_41	F	-	3004625	3004824	-55	0	0
TRBJ_42	F	-	3005029	3005228	-54	0	0
TRBJ_43	ORF	-	3005742	3005941	-55	0	0
TRBJ_44	F	-	3006502	3006701	-53	0	0
TRBJ_45	ORF	-	3006985	3007184	-87	0	0
TRBJ_46	ORF	-	3007110	3007309	-57	0	0
TRBJ_47	F	-	3007453	3007652	-57	0	0
TRBJ_48	F	-	3007819	3008018	-67	0	0
TRBJ_49	ORF	-	3007960	3008159	-58	0	0
TRBJ_50	F	-	3008320	3008519	-51	0	0
TRBJ_51	F	-	3008617	3008816	-51	0	0
TRBJ_52	F	-	3008875	3009074	-51	0	0
TRBJ_53	F	-	3009107	3009306	-54	0	0
TRBJ_54	ORF	-	3009534	3009733	-54	0	0
TRBD4	F	-	3009966	3009976	0	0	0
TRBV16_1	F	-	3013291	3013810	15	47	230
TRBV17	F	-	3014468	3014647	17	0	0
TRBV16_2	F	-	3016257	3016837	15	47	294
TRBV16_3	ORF	-	3018616	3018795	15	0	0
TRBV14_5	ORF	-	3020847	3021026	17	0	0
TRBV14_6	F	-	3022921	3023610	17	47	391
TRBV14_7	ORF	-	3024858	3025553	17	38	397
TRBV14_8	F	-	3028309	3028488	17	0	0
TRBV14_9	ORF	-	3032989	3033168	17	0	0
TRBV18	ORF	-	3034477	3034656	41	0	0
TRBV13_48	ORF	-	3036126	3036305	16	0	0
TRBV01_135	ORF	-	3037300	3037780	16	50	197
TRBV13_49	ORF	-	3038961	3039140	16	0	0
TRBV01_136	ORF	-	3040141	3040320	16	0	0
TRBV01_137	ORF	-	3042088	3042267	17	0	0
TRBV01_138	ORF	-	3045566	3045745	16	0	0
TRBD2	F	+	3079345	3079356	0	0	0
TRBJ_55	ORF	+	3079576	3079775	-54	0	0
TRBJ_56	ORF	+	3080009	3080208	-54	0	0
TRBJ_57	F	+	3080241	3080440	-51	0	0
TRBJ_58	F	+	3080501	3080700	-51	0	0
TRBJ_59	ORF	+	3080796	3080995	-51	0	0
TRBJ_60	ORF	+	3081156	3081355	-58	0	0
TRBJ_61	ORF	+	3081297	3081496	-67	0	0
TRBJ_62	ORF	+	3081658	3081857	-57	0	0
TRBJ_63	F	+	3082001	3082200	-57	0	0
TRBJ_64	ORF	+	3082506	3082705	-78	0	0
TRBJ_65	ORF	+	3082987	3083186	-53	0	0
TRBJ_66	F	+	3083714	3083913	-55	0	0
TRBJ_67	ORF	+	3084594	3084793	-54	0	0
TRBJ_68	ORF	+	3085004	3085203	-55	0	0
TRBJ_69	ORF	+	3085315	3085514	-52	0	0
TRBJ_70	ORF	+	3086212	3086411	-52	0	0
TRBJ_71	ORF	+	3086470	3086669	-55	0	0
TRBJ_72	ORF	+	3087233	3087432	-55	0	0
TRBJ_73	ORF	+	3087757	3087956	-52	0	0
TRBJ_74	ORF	+	3087956	3088155	-58	0	0
TRBJ_75	ORF	+	3088284	3088483	-52	0	0
TRBJ_76	ORF	+	3088556	3088755	-52	0	0
TRBJ_77	ORF	+	3088801	3089000	-52	0	0
TRBJ_78	ORF	+	3089693	3089892	-53	0	0
TRBJ_79	ORF	+	3090896	3091095	-56	0	0
TRBJ_80	ORF	+	3091065	3091264	-56	0	0
TRBJ_81	ORF	+	3091216	3091415	-56	0	0
TRBJ_82	ORF	+	3092282	3092481	-53	0	0
TRBC4		+	3095159	3095178	0	0	0
TRBD3	F	+	3106526	3106537	0	0	0
TRBJ_83	ORF	+	3118374	3118573	-56	0	0
TRBJ_84	ORF	+	3118523	3118722	-56	0	0
TRBJ_85	ORF	+	3118683	3118882	-59	0	0
TRBJ_86	ORF	+	3119187	3119386	-56	0	0
TRBJ_87	ORF	+	3119605	3119804	-56	0	0
TRBJ_88	ORF	+	3119782	3119981	-53	0	0
TRBC5		+	3121455	3121474	0	0	0
TRBV04_2	ORF	-	3130612	3130791	16	0	0
TRBV04_3	F	-	3132716	3133198	16	41	196
TRBV04_4	ORF	-	3134089	3134571	16	41	196
TRBV04_5	ORF	-	3136041	3136523	16	41	196
TRBV04_6	ORF	-	3138071	3138250	16	0	0
TRBV04_7	F	-	3138731	3139213	16	41	196
TRBV04_8	ORF	-	3140803	3140982	16	0	0
TRBV04_9	F	-	3142300	3142753	16	41	173
TRBV04_10	ORF	-	3144365	3144544	16	0	0
TRBV04_11	ORF	-	3147207	3147689	16	41	196
TRBV04_12	ORF	-	3148573	3148752	16	0	0
TRBV04_13	ORF	-	3149231	3149713	16	41	196
TRBV04_14	ORF	-	3151239	3151721	16	41	196
TRBV04_15	ORF	-	3152609	3152788	16	0	0
TRBV04_16	ORF	-	3153266	3153445	16	0	0
TRBV04_17	F	-	3155329	3155811	16	41	196
TRBV04_18	ORF	-	3156695	3156874	16	0	0
TRBV04_19	ORF	-	3158065	3158244	16	0	0
TRBV04_20	ORF	-	3158725	3159347	16	41	342
TRBV04_21	ORF	-	3160222	3160692	16	41	190
TRBV04_22	ORF	-	3160882	3161061	16	0	0
TRBJ_89	ORF	+	3677161	3677360	-70	0	0
TRBJ_90	P	+	3737491	3737690	-19	0	0

## Sheet: P. progenetica
Gene	Functionality	Strand	Start	End	RSS	Intron.start	Intron.end
TRBV1_1	ORF	+	774708	775156	15	50	159
TRBV2	F	+	776068	776483	18	50	120
TRBV1_2	F	+	777263	777955	15	44	397
TRBV3	F	+	779219	779596	17	41	112
TRBV4	F	+	780417	780843	15	44	131
TRBV5	F	+	782009	782453	14	50	170
TRBV6	F	+	782821	783370	18	56	260
TRBV7	F	+	784246	784656	17	53	133
TRBV8	P	+	784845	785243	16	41	106
TRBV9_1	F	+	785898	786329	16	65	142
TRBV9_2	F	+	788076	788504	16	65	142
TRBD	F	+	791632	791643	0	0	0
Jb_01	F	+	791868	792067	-54	0	0
Jb_02	F	+	792210	792409	-51	0	0
Jb_03	F	+	792437	792636	-56	0	0
Jb_04	F	+	792607	792806	-53	0	0
Jb_05	F	+	792931	793130	-55	0	0
Jb_06	F	+	793139	793338	-55	0	0
Jb_07	F	+	793471	793670	-57	0	0
TRBC	F	+	794434	794449	0	0	0
Jb_08	ORF	+	797725	797924	-56	0	0

## Sheet: D. rerio
Gene	Functionality	Strand	Start	End	RSS	Intron.start	Intron.end
TRBV1_1	F	+	48461114	48461540	16	50	146
TRBV2	F	+	48469147	48469577	16	59	153
TRBJ31	ORF	-	48484218	48484417	-56	0	0
TRBC	F	-	48493728	48493741	0	0	0
TRBJ30	F	-	48496290	48496489	-52	0	0
TRBJ29	F	-	48496675	48496874	-55	0	0
TRBJ26.2	F	-	48496901	48497100	-55	0	0
TRBJ27	F	-	48497123	48497322	-55	0	0
TRBJ26	F	-	48497349	48497548	-55	0	0
TRBJ23	F	-	48497572	48497771	-55	0	0
TRBJ24	F	-	48497797	48497996	-55	0	0
TRBJ23	F	-	48498017	48498216	-55	0	0
TRBJ22	ORF	-	48498237	48498436	-55	0	0
TRBJ21	F	-	48498469	48498668	-55	0	0
TRBJ20	F	-	48498661	48498860	-55	0	0
TRBJ19	F	-	48498873	48499072	-55	0	0
TRBJ18	F	-	48499100	48499299	-55	0	0
TRBJ16	F	-	48499292	48499491	-55	0	0
TRBJ16	F	-	48499474	48499673	-55	0	0
TRBJ15	F	-	48499798	48499997	-57	0	0
TRBJ14	F	-	48500054	48500253	-55	0	0
TRBJ13	F	-	48500299	48500498	-56	0	0
TRBJ12	F	-	48500557	48500756	-55	0	0
TRBJ11	F	-	48500709	48500908	-57	0	0
TRBJ10	F	-	48500879	48501078	-54	0	0
TRBJ09	F	-	48501122	48501321	-60	0	0
TRBJ08	F	-	48501441	48501640	-55	0	0
TRBJ07	F	-	48501743	48501942	-55	0	0
TRBJ06	F	-	48501949	48502148	-54	0	0
TRBJ05	F	-	48502246	48502445	-53	0	0
TRBJ04	F	-	48502416	48502615	-56	0	0
TRBJ03	F	-	48503263	48503462	-51	0	0
TRBJ02	F	-	48503458	48503657	-56	0	0
TRBJ01	F	-	48503628	48503827	-54	0	0
TRBD	F	-	48504059	48504070	0	0	0
TRBV1_2	F	-	48511480	48511924	17	44	149
TRBV3	F	-	48522213	48522637	17	44	120
TRBV4	F	-	48525190	48526098	14	44	613
TRBV5	F	-	48528088	48528563	13	53	201
TRBV6	F	-	48535622	48536102	14	47	188
TRBV7	F	-	48540343	48540752	16	53	123
TRBV8	F	-	48541416	48541852	16	44	153
TRBV9_1	F	-	48544058	48544485	16	50	141
TRBV9_2	F	-	48546393	48546813	16	50	137
TRBV1_1	F	-	48549039	48549738	16	53	413
TRBV2	F	-	48550067	48550511	16	44	161
TRBV1_2	F	-	48553477	48553940	16	86	180
TRBV3	F	-	48560243	48560681	16	50	149
TRBV4	F	-	48562669	48563081	15	50	129
TRBV5	F	-	48564613	48565030	16	50	122
TRBV6	F	-	48568250	48568661	16	50	119
TRBV7	F	-	48572629	48573057	17	56	142
TRBV8	F	-	48574866	48575281	16	56	120
TRBV9_1	F	-	48578285	48578703	16	50	135
TRBV9_2	F	-	48578933	48579349	17	47	139
TRBV1_1	F	-	48590697	48591131	16	50	157
TRBV2	F	-	48594141	48594558	16	47	131
TRBV1_2	F	-	48598761	48599189	17	50	136
TRBV3	F	-	48601253	48601741	17	50	193
TRBV4	F	-	48604147	48604594	17	50	152
TRBV5	F	-	48607688	48608110	16	50	133
TRBV6	F	-	48613446	48613847	16	32	115
TRBV7	F	-	48621323	48621742	15	50	133
TRBV8	F	-	48623541	48623978	15	47	151
TRBV9_1	F	-	48627193	48627611	15	47	129
TRBV9_2	F	-	48629996	48630413	15	47	128
TRBV1_1	F	-	48633003	48633439	17	56	147
TRBV2	F	-	48637364	48637844	17	41	212
TRBV1_2	F	-	48640701	48641118	15	50	128
TRBV3	F	-	48641336	48641775	14	50	147
TRBV4	F	-	48641935	48642434	14	62	207
TRBV5	F	-	48645370	48645854	14	47	198
TRBV6	F	-	48648999	48649422	16	50	134
TRBV7	F	-	48653262	48653703	15	53	152
TRBV8	F	-	48657807	48658234	16	38	144
TRBV9_1	F	-	48660968	48661403	15	50	152
TRBV9_2	F	-	48663255	48663680	15	50	136
TRBV1_1	F	-	48666614	48667024	15	50	124
TRBV2	F	-	48667203	48667617	18	50	131
TRBV1_2	F	-	48669984	48670398	16	41	128
TRBV3	F	-	48673023	48673434	17	47	131
TRBV4	F	-	48675705	48676126	16	50	138
TRBV5	F	-	48677530	48677957	15	50	141

## Sheet: O. mykiss
Gene	Functionality	Strand	Start	End	RSS	Intron.start	Intron.end
TRBV01	F	-	79514177	79514675	15	50	215
TRBV02_1	F	-	79524509	79525017	16	41	216
TRBV03_1	ORF	-	79531769	79531948	16	0	0
TRBV04_1	F	-	79533232	79533690	17	44	154
TRBV03_2	ORF	-	79540141	79540320	16	0	0
TRBV05	F	-	79540616	79541121	16	50	213
TRBV04_2	F	-	79541407	79541888	17	56	177
TRBV06_1	F	-	79542235	79542731	19	50	198
TRBV07_1	F	-	79543508	79544075	16	53	287
TRBV08_1	F	-	79547942	79548217	16	0	0
TRBV09_1	ORF	-	79549071	79549250	16	0	0
TRBV10_1	F	-	79552668	79553116	17	50	150
TRBV07_2	F	-	79554229	79554697	16	53	188
TRBV08_2	ORF	-	79558254	79558433	16	0	0
TRBV09_2	ORF	-	79559278	79559811	16	50	238
TRBV07_3	ORF	-	79565932	79566406	16	53	194
TRBV11	F	-	79570202	79570775	14	77	284
TRBV07_4	F	+	79658238	79658680	16	53	162
TRBV09_3	F	+	79663257	79663783	16	50	231
TRBV08_3	F	+	79664677	79665280	16	53	311
TRBV10_2	ORF	+	79666042	79666490	17	50	150
TRBV07_5	ORF	+	79669075	79669672	16	53	317
TRBV09_4	F	+	79673536	79674062	16	50	231
TRBV08_4	P	+	79675199	79675378	16	0	0
TRBV10_3	ORF	+	79676001	79676449	17	50	150
TRBV07_6	F	+	79679493	79679994	16	53	221
TRBV12	P	+	79681225	79681404	20	0	0
TRBV13_1	P	+	79681353	79681532	52	0	0
TRBV10_4	ORF	+	79682206	79682654	17	50	150
TRBV14_1	F	+	79692622	79693070	17	50	162
TRBV14_2	ORF	+	79693473	79693652	17	0	0
TRBV10_5	F	+	79694256	79694728	25	50	150
TRBV07_7	F	+	79697294	79697801	16	53	227
TRBV09_5	ORF	+	79702399	79702932	16	50	238
TRBV08_5	F	+	79704686	79705279	16	53	301
TRBV10_6	ORF	+	79705902	79706350	17	50	150
TRBV07_8	F	+	79708122	79708702	16	53	300
TRBV09_6	F	+	79714807	79715332	16	50	233
TRBV08_6	P	+	79718130	79718309	16	0	0
TRBV10_7	F	+	79718932	79719380	17	50	150
TRBV07_9	F	+	79722148	79722641	16	53	213
TRBV06_2	P	+	79725991	79726447	19	35	174
TRBV04_3	F	+	79726793	79727274	17	56	177
TRBV04_4	F	+	79732541	79733000	17	44	155
TRBV02_2	F	+	79738971	79739526	16	41	263
TRBV15	F	+	79744826	79745496	17	50	393
TRBV16	F	+	79750261	79750797	17	56	241
TRBD1	F	+	79759005	79759016	0	0	0
TRBJ_01	F	+	79759285	79759484	-54	0	0
TRBJ_02	F	+	79759445	79759644	-55	0	0
TRBJ_03	F	+	79759675	79759874	-54	0	0
TRBJ_04	F	+	79759883	79760082	-51	0	0
TRBJ_05	F	+	79760900	79761099	-62	0	0
TRBJ_06	F	+	79761136	79761335	-57	0	0
TRBJ_07	F	+	79761547	79761746	-53	0	0
TRBJ_08	F	+	79762160	79762359	-52	0	0
TRBJ_09	F	+	79762660	79762859	-56	0	0
TRBJ_10	ORF	+	79771087	79771286	-62	0	0
TRBJ_11	ORF	+	79773708	79773907	-56	0	0
TRBV07_10	ORF	-	79780798	79781285	16	53	207
TRBV07_11	ORF	-	79782093	79782272	16	0	0
TRBV10_8	F	-	79784780	79785228	17	50	150
TRBV08_7	P	-	79785850	79786029	16	0	0
TRBV13_2	P	-	79787012	79787191	3	0	0
TRBV13_3	P	-	79787044	79787223	15	0	0
TRBV13_4	P	-	79787236	79787415	20	0	0
TRBV17_1	P	-	79787364	79787543	47	0	0
TRBV17_2	P	-	79787396	79787575	15	0	0
TRBV09_7	F	-	79787742	79788268	16	50	231
TRBV07_12	ORF	-	79791477	79791656	16	0	0
TRBV10_9	ORF	-	79793620	79794068	17	50	150
TRBV13_5	P	-	79794710	79794889	20	0	0
TRBV13_6	P	-	79794742	79794921	52	0	0
TRBV13_7	P	-	79794934	79795113	20	0	0
TRBV18_1	P	-	79795062	79795241	47	0	0
TRBV18_2	P	-	79795094	79795273	15	0	0
TRBV07_13	ORF	-	79798899	79799377	16	53	198
TRBV10_10	ORF	-	79801540	79801988	17	50	150
TRBV08_8	ORF	-	79802611	79802886	16	0	0
TRBV09_8	ORF	-	79804622	79805148	16	50	231
TRBV07_14	ORF	-	79811741	79812207	16	53	186
TRBV10_11	F	-	79815372	79815820	17	50	150
TRBV14_3	F	-	79816377	79816825	17	50	162
TRBV19	ORF	-	79823394	79823573	17	0	0
TRBV10_12	ORF	-	79826190	79826638	17	50	150
TRBV08_9	ORF	-	79827494	79827769	16	0	0
TRBV09_9	ORF	-	79829212	79829735	16	50	228
TRBV07_15	ORF	-	79831918	79832386	16	53	188
TRBV10_13	F	-	79835183	79835362	17	0	0
TRBV08_10	F	-	79836035	79836550	16	53	223
TRBV09_10	ORF	-	79837299	79837820	16	50	229
TRBV07_16	F	-	79840564	79841058	16	53	214
TRBV10_14	ORF	-	79844468	79844916	17	50	150
TRBV08_11	F	-	79847968	79848243	16	0	0
TRBV17_3	ORF	-	79849171	79849350	16	0	0
TRBV09_11	ORF	-	79849654	79849833	16	0	0
TRBV07_17	ORF	-	79853333	79853512	16	0	0
TRBV07_18	ORF	-	79861740	79862231	16	53	211
TRBD2	F	+	82002625	82002636	0	0	0
TRBJ_12	F	+	82002906	82003105	-54	0	0
TRBJ_13	F	+	82003066	82003265	-55	0	0
TRBJ_14	F	+	82003295	82003494	-54	0	0
TRBJ_15	F	+	82003496	82003695	-51	0	0
TRBJ_16	ORF	+	82003870	82004069	-62	0	0
TRBJ_17	ORF	+	82004106	82004305	-57	0	0
TRBJ_18	ORF	+	82004506	82004705	-53	0	0
TRBJ_19	F	+	82005119	82005318	-52	0	0
TRBJ_20	F	+	82005464	82005663	-55	0	0
TRBC1	F	+	82009788	82009802	0	0	0
TRBC2	F	+	82010810	82010824	0	0	0
TRBJ_21	ORF	+	82019689	82019888	-56	0	0

## Sheet: O. latipes HdrR
Gene	Functionality	Strand	Start	End	RSS	Intron.start	Intron.end
TRBV01	F	+	2009833	2010266	14	44	141
TRBV02	F	+	2012167	2012585	16	53	126
TRBV03	ORF	+	2015666	2015845	16	0	0
TRBV04	F	+	2018748	2019155	17	44	118
TRBV05	F	+	2019835	2020235	16	50	123
TRBV06	F	+	2020475	2020884	16	50	123
TRBV07	F	+	2021047	2021447	18	35	99
TRBV08	F	+	2024087	2024519	17	47	122
TRBV09	F	+	2026467	2026883	16	47	124
TRBV10	F	+	2028150	2028574	14	50	141
TRBV11	F	+	2028676	2029094	14	41	132
TRBV12	ORF	+	2031173	2031573	13	44	129
TRBD	F	+	2036047	2036058	0	0	0
TRBJ_02	ORF	+	2036281	2036480	-54	0	0
TRBJ_03	F	+	2036454	2036653	-55	0	0
TRBJ_04	F	+	2036623	2036822	-54	0	0
TRBJ_05	F	+	2036805	2037004	-51	0	0
TRBJ_06	F	+	2036994	2037193	-51	0	0
TRBJ_07	ORF	+	2037363	2037562	-54	0	0
TRBJ_08	F	+	2037498	2037697	-50	0	0
TRBJ_09	F	+	2037816	2038015	-56	0	0
TRBJ_10	ORF	+	2038003	2038202	-57	0	0
TRBJ_11	F	+	2038225	2038424	-53	0	0
TRBJ_12	F	+	2038392	2038591	-55	0	0
TRBJ_13	F	+	2038889	2039088	-56	0	0
TRCB1		+	2039210	2039232	0	0	0
TRBV13_1	ORF	+	2044999	2045178	16	0	0
TRBV14_1	F	+	2045391	2045808	16	53	128
TRBV13_2	ORF	+	2046220	2046653	16	59	135
TRBV15_1	P	+	2055915	2056094	16	0	0
TRBV14_2	ORF	+	2057394	2057573	16	0	0
TRBV13_3	ORF	+	2058245	2058424	16	0	0
TRBV15_2	ORF	+	2062317	2062737	16	53	134
TRBV13_4	ORF	+	2064156	2064589	16	59	135
TRBV14_3	ORF	+	2065032	2065211	16	0	0
TRBV13_5	ORF	+	2067540	2067973	16	59	135
TRBV14_4	F	+	2068414	2068593	16	0	0
TRBV16_1	F	+	2070109	2070288	16	0	0
TRBV17_1	ORF	+	2070421	2070881	16	44	177
TRBV16_2	ORF	+	2072817	2073260	16	47	163
TRBV17_2	ORF	+	2073393	2073853	16	44	177
TRBV18_1	ORF	+	2076137	2076546	17	35	108
TRBV18_2	F	+	2078208	2078387	17	0	0
TRBV18_3	ORF	+	2079149	2079328	17	0	0
TRBV18_4	F	+	2083581	2083760	17	0	0
TRBV19	F	+	2086552	2086731	17	0	0
TRBV20	ORF	+	2088145	2088324	17	0	0
TRBV21	ORF	+	2090982	2091383	13	62	130
TRBV22	F	+	2092695	2093156	17	95	169
TRBJ_14	F	+	2094085	2094284	-54	0	0
TRBJ_15	ORF	+	2094258	2094457	-55	0	0
TRBJ_16	ORF	+	2094427	2094626	-54	0	0
TRBJ_17	ORF	+	2094601	2094800	-51	0	0
TRBJ_18	F	+	2094793	2094992	-54	0	0
TRBJ_19	F	+	2094962	2095161	-51	0	0
TRBJ_20	ORF	+	2095515	2095714	-53	0	0
TRBJ_21	F	+	2095831	2096030	-55	0	0
TRBJ_22	ORF	+	2096114	2096313	-55	0	0
TRBJ_23	ORF	+	2096566	2096765	-56	0	0
TRCB2		+	2096889	2096911	0	0	0
TRBV23	P	+	3190718	3190897	58	0	0

## Sheet: P. annectens
Gene	Functionality	Strand	Start	End	RSS	Intron.start	Intron.end
TRBJ_01	ORF	-	232602854	232603053	0	0	0
TRBJ_02	ORF	-	233370558	233370757	0	0	0
TRBJ_03	ORF	+	233973322	233973521	0	0	0
TRBJ_04	ORF	+	234143623	234143822	0	0	0
TRBJ_05	ORF	-	234771101	234771300	0	0	0
TRBJ_06	P	-	235732554	235732753	0	0	0
TRBJ_07	ORF	-	235780660	235780859	0	0	0
TRBJ_08	P	+	238254925	238255124	0	0	0
TRBV01	ORF	+	238854171	238854697	18	0	0
TRBV02_1	F	+	239067387	239068091	15	0	0
TRBV03_1	ORF	+	239264944	239265377	20	0	0
TRBV03_2	ORF	+	239378122	239378553	20	0	0
TRBV04	ORF	+	239727084	239727959	8	0	0
TRBV05_1	F	+	239748615	239749297	20	0	0
TRBV06_1	F	+	239806772	239807317	16	41	262
TRBV06_2	ORF	+	239929299	239929849	16	38	267
TRBV07	F	+	239974617	239975173	15	0	0
TRBC1	F	+	240175364	240175386	0	0	0
TRBJ_09	F	-	240182827	240183026	-59	0	0
TRBJ_10	F	-	240184403	240184602	-56	0	0
TRBJ_11	F	-	240185119	240185318	-56	0	0
TRBJ_12	F	-	240185793	240185992	-56	0	0
TRBJ_13	F	-	240186254	240186453	-53	0	0
TRBJ_14	F	-	240186770	240186969	-53	0	0
TRBJ_15	F	-	240187528	240187727	-53	0	0
TRBJ_16	F	-	240188097	240188296	-51	0	0
TRBJ_17	F	-	240188713	240188912	-54	0	0
TRBJ_18	P	-	240189593	240189792	0	0	0
TRBJ_19	F	-	240189831	240190030	-53	0	0
TRBD1	F	-	240190159	240190170	0	0	0
TRBV08	ORF	-	240393792	240394450	16	47	369
TRBV02_2	F	-	240566370	240567089	15	0	0
TRBV05_2	F	+	240569678	240570332	17	80	374
TRBV09	ORF	-	240920164	240920813	16	0	0
TRBJ_20	F	-	241012025	241012224	-59	0	0
TRBJ_21	F	-	241012669	241012868	-53	0	0
TRBJ_22	F	-	241013642	241013841	-56	0	0
TRBJ_23	F	-	241014179	241014378	-56	0	0
TRBJ_24	F	-	241014762	241014961	-53	0	0
TRBJ_25	F	-	241016340	241016539	-55	0	0
TRBJ_26	F	-	241017237	241017436	-53	0	0
TRBJ_27	F	-	241017375	241017574	-51	0	0
TRBJ_28	P	-	241018119	241018318	0	0	0
TRBJ_29	F	-	241019094	241019293	-52	0	0
TRBJ_30	F	-	241019289	241019488	-54	0	0
TRBD2	F	-	241019634	241019645	0	0	0
TRBV10	ORF	-	241213575	241214074	15	44	183
TRBV11_1	F	-	241408920	241409702	17	56	487
TRBV12_1	F	-	241465151	241466118	17	47	672
TRBV12_2	F	-	241533629	241534793	17	47	869
TRBV13	ORF	-	241696107	241696858	13	0	0
TRBJ_31	ORF	+	241717869	241718068	0	0	0
TRBJ_32	P	-	241758578	241758777	0	0	0
TRBV14	ORF	-	241786178	241786769	14	0	0
TRBV15	ORF	-	241855467	241856034	17	44	281
TRBV16	F	-	241914383	241915172	15	0	0
TRBJ_33	P	-	242174904	242175103	0	0	0
TRBV17	F	-	242184167	242185041	11	50	600
TRBV18	F	-	242508446	242509335	17	0	0
TRBV05_3	F	-	242643187	242643942	18	44	475
TRBV19	F	+	242848516	242849076	16	50	268
TRBV20	F	+	242929061	242930237	11	56	875
TRBV21	F	+	242932468	242932647	17	0	0
TRBJ_34	ORF	-	242978205	242978404	0	0	0
TRBV12_3	F	+	242992351	242993661	17	47	1009
TRBV11_2	F	+	243087708	243088721	16	56	724
TRBV12_4	F	+	243248283	243249395	17	47	814
TRBV11_3	F	+	243376474	243377483	16	56	711
TRBV11_4	F	+	243452539	243453543	16	53	712
TRBV11_5	ORF	+	243466712	243467760	16	0	0
TRBV11_6	F	+	243522780	243523788	16	53	716
TRBV11_7	F	+	243547645	243548696	16	53	762
TRBV11_8	F	+	243634314	243635307	16	53	701
TRBJ_35	ORF	+	243654506	243654705	-55	0	0
TRBV22	F	+	243758770	243759644	14	68	582
TRBJ_36	ORF	-	243789255	243789454	0	0	0
TRBJ_37	ORF	-	243793532	243793731	0	0	0
TRBJ_38	ORF	+	243799224	243799423	0	0	0
TRBJ_39	ORF	+	243803493	243803692	0	0	0
TRBJ_40	ORF	+	243807758	243807957	0	0	0
TRBJ_41	F	+	243920575	243920774	-54	0	0
TRBJ_42	F	+	243920773	243920972	-52	0	0
TRBJ_43	P	+	243921269	243921468	-54	0	0
TRBJ_44	F	+	243921949	243922148	-51	0	0
TRBJ_45	F	+	243922287	243922486	-53	0	0
TRBJ_46	F	+	243922515	243922714	-53	0	0
TRBJ_47	F	+	243923147	243923346	-55	0	0
TRBJ_48	ORF	+	243923997	243924196	0	0	0
TRBJ_49	F	+	243924718	243924917	-53	0	0
TRBJ_50	F	+	243925316	243925515	-56	0	0
TRBJ_51	F	+	243925888	243926087	-56	0	0
TRBJ_52	F	+	243927930	243928129	-59	0	0
TRBJ_53	P	+	243929052	243929251	0	0	0
TRBC2	F	-	243934166	243934188	0	0	0
TRBV23	ORF	-	244181770	244182455	15	41	405
TRBJ_54	P	+	244205969	244206168	0	0	0
TRBJ_55	ORF	-	244227924	244228123	0	0	0
TRBJ_56	P	+	244885249	244885448	0	0	0
TRBJ_57	P	-	245571514	245571713	0	0	0
TRBJ_58	P	-	246191557	246191756	0	0	0
TRBJ_59	P	-	246478313	246478512	0	0	0
TRBJ_60	P	-	246848874	246849073	0	0	0
TRBJ_61	P	-	247271646	247271845	0	0	0
TRBJ_62	P	+	247423472	247423671	0	0	0
TRBJ_63	P	-	247437255	247437454	0	0	0

[truncated: 2 more sheets: M. musculus, L. africana]
