# Supplementary material for: Origin and evolutionary malleability of T cell receptor α diversity
Source: Nature. 2023 Jun 21;619(7968):193–200. doi: 10.1038/s41586-023-06218-x (PMC10322711; doi:10.1038/s41586-023-06218-x)
Supplement: Supplementary file 7 — Germline elements mapping to Ja regions in genomes of species analysed in this study. [file 41586_2023_6218_MOESM7_ESM.xlsx]

## Sheet: S4_genomes analysis_rev
Supplementary Table 4 | Germline elements mapping to Ja regions in genomes of species analyzed in this study.
Species	common name	J number	J range (nt)	entropy first 5 J nt	RSSj in RF1 (ZF query)	RSSj in RF1(mouse query)	group	accession	id
Scleropages formosus	Asian bonytongue	85	32680	2.0299	0.941176	0.941176	Teleosts	GCA_900964775.1	25 dna:primary_assembly primary_assembly:fSclFor1.1:25:15242257:19076140:1
Clupea harengus	Atlantic herring	94	42948	2.46223	0.968085	0.968085	Teleosts	GCA_900700415.2	25 dna:primary_assembly primary_assembly:Ch_v2.0.2:25:11784629:14924191:1
Salmo salar	Atlantic salmon	82	49353	1.82413	0.939024	0.939024	Teleosts	GCA_905237065.2	ssa14 dna:primary_assembly primary_assembly:ICSASG_v2:ssa14:18987987:22988392:1
Lates calcarifer	Barramundi perch	65	41327	2.4404	0.953846	0.953846	Teleosts	GCA_001640805.1	CYIF01000084.1 dna:primary_assembly primary_assembly:ASB_HGAPassembly_v1:CYIF01000084.1:1:1000000:1
Sinocyclocheilus rhinocerous	Blind barbel	105	50802	2.15939	0.980952	0.990476	Teleosts	GCA_001515625.1	LAVE01S013139.1 dna:primary_assembly primary_assembly:SAMN03320099.WGS_v1.1:LAVE01S013139.1:1:1494673:1
Salmo trutta	Brown trout	101	49998	2.4526	0.910891	0.910891	Teleosts	GCA_901001165.1	21 dna:primary_assembly primary_assembly:fSalTru1.1:21:19632524:23632840:1
Cottoperca gobio	Channel bull blenny	20	14948	2.07463	0.9	0.95	Teleosts	GCA_900634415.1	17 dna:primary_assembly primary_assembly:fCotGob3.1:17:1:1000000:1
Ictalurus punctatus	Channel catfish	48	56683	3.02491	0.958333	0.958333	Teleosts	GCA_001660625.2	7 dna:primary_assembly primary_assembly:IpCoco_1.2:7:1:3000000:1
Anabas testudineus	Climbing perch	72	38998	2.25636	0.958333	0.958333	Teleosts	GCA_900324465.2	17 dna:primary_assembly primary_assembly:fAnaTes1.2:17:20480299:23416631:1
Latimeria chalumnae	Coelacanth	75	88618	5.41925	0.733333	0.733333	Transition	GCA_000225785.1	JH127241.1 dna:scaffold scaffold:LatCha1:JH127241.1:1:1050886:1
Oncorhynchus kisutch	Coho salmon	75	40678	2.12293	0.946667	0.946667	Teleosts	GCA_002021735.2	LG30 dna:primary_assembly primary_assembly:Okis_V2:LG30:16590932:20591260:1
Cyprinus carpio	Common carp german mirror	105	46575	2.04494	0.980952	0.980952	Teleosts	GCA_018340385.1	SAUK01000306.1 dna:primary_assembly primary_assembly:German_Mirror_carp_1.0:SAUK01000306.1:1:2000000:1
Denticeps clupeoides	Denticle herring	55	27878	2.40912	0.945455	0.963636	Teleosts	GCA_900700375.1	4 dna:primary_assembly primary_assembly:fDenClu1.1:4:7272909:11273214:1
Astatotilapia calliptera	Eastern happy	64	41484	2.09372	1	1	Teleosts	GCA_900246225.3	18 dna:primary_assembly primary_assembly:fAstCal1.2:18:1:4000000:1
Takifugu rubripes	Fugu	16	17592	0.543564	1	1	Teleosts	GCA_901000725.2	22 dna:primary_assembly primary_assembly:fTakRub1.2:22:13813028:16056980:1
Sparus aurata	Gilthead seabream	95	59110	1.25098	0.978947	0.978947	Teleosts	GCA_900880675.1	21 dna:primary_assembly primary_assembly:fSpaAur1.1:21:29208417:33208793:1
Carassius auratus	Goldfish	101	46142	2.29311	0.980198	0.980198	Teleosts	GCA_003368295.1	27 dna:primary_assembly primary_assembly:ASM336829v1:27:8899477:12899822:1
Poecilia reticulata	Guppy	32	47784	2.75244	0.96875	0.96875	Teleosts	GCA_000633615.2	CM002722.1:24501019-30788009 Poecilia reticulata strain Guanapo linkage group LG17, whole genome shotgun sequence
Parambassis ranga	Indian glassy fish	20	38178	2.46951	0.9	0.9	Teleosts	GCA_900634625.1	17 dna:primary_assembly primary_assembly:fParRan2.1:17:20534579:22993012:1
Oryzias latipes	Japanese medaka	59	35149	3.04933	0.881356	0.864407	Teleosts	GCA_002234675.1	17 dna:primary_assembly primary_assembly:ASM223469v1:17:10492874:14493236:1
Oryzias javanicus	Javanese ricefish	66	36904	2.46607	0.954545	0.954545	Teleosts	GCA_003999625.1	17 dna:primary_assembly primary_assembly:OJAV_1.1:17:11102978:15103334:1
Salarias fasciatus	Jewelled blenny	83	59068	2.0204	0.939759	0.939759	Teleosts	GCA_902148845.1	LR597453.1:1-5522190 Salarias fasciatus genome assembly, chromosome: 18
Echeneis naucrates	Live sharksucker	70	25042	2.08403	0.971429	0.971429	Teleosts	GCA_900963305.1	17 dna:primary_assembly primary_assembly:fEcheNa1.1:17:20053410:22312999:1
Oreochromis niloticus	Nile tilapia	67	43165	2.22129	0.985075	0.985075	Teleosts	GCA_001858045.3	LG18 dna:primary_assembly primary_assembly:O_niloticus_UMD_NMBU:LG18:33260769:37261091:1
Esox lucius	Northern pike	51	38680	1.5771	1	1	Teleosts	GCA_011004845.1	CM021595.1:5764762-13764932 Esox lucius isolate fEsoLuc1 chromosome 3, whole genome shotgun sequence
Amphiprion percula	Orange clownfish	75	48546	1.88056	0.96	0.96	Teleosts	GCA_003047355.2	10 dna:primary_assembly primary_assembly:Nemo_v1:10:3746773:4147135:1
Sphaeramia orbicularis	Orbiculate cardinalfish	59	67330	1.65051	1	1	Teleosts	GCA_902148855.1	17 dna:primary_assembly primary_assembly:fSphaOr1.1:17:52731937:56732305:1
Paramormyrops kingsleyae	Paramormyrops kingsleyae	NA	NA	NA	NA	NA	Teleosts	GCA_002872115.1	PGUA01000018.1 dna:primary_assembly primary_assembly:PKINGS_0.1:PGUA01000018.1:1:1000000:1
Myripristis murdjan	Pinecone soldierfish	78	53298	1.30308	0.987179	0.987179	Teleosts	GCA_902150065.1	17 dna:primary_assembly primary_assembly:fMyrMur1.1:17:32439777:35810529:1
Xiphophorus maculatus	Platyfish	65	36414	2.72633	0.923077	0.923077	Teleosts	GCA_002775205.2	6 dna:primary_assembly primary_assembly:X_maculatus-5.0-male:6:27642867:30192296:1
Oncorhynchus mykiss	Rainbow trout	81	41326	1.77239	0.975309	0.975309	Teleosts	GCA_013265735.3	CM023226.2:57943072-65943260 Oncorhynchus mykiss isolate Arlee chromosome 8, whole genome shotgun sequence
Betta splendens	Siamese fighting fish	NA	NA	NA	NA	NA	Teleosts	GCA_900634795.3	17 dna:primary_assembly primary_assembly:fBetSpl5.2:17:15561422:18063741:1
Lepisosteus oculatus	Spotted gar	85	74961	2.82427	0.905882	0.905882	Basal fishes	GCA_000242695.1	LG24 dna:chromosome chromosome:LepOcu1:LG24:2190854:6191133:1
Erpetoichthys calabaricus	Reedfish	43	53249	1.71035	0.976744	0.976744	Basal fishes	GCA_900747795.2	9 dna:primary_assembly primary_assembly:fErpCal1.1:9:101115921:105116254:1
Scophthalmus maximus	Turbot	32	17808	1.69558	0.90625	0.90625	Teleosts	GCA_022379125.1	7 dna:primary_assembly primary_assembly:ASM1334776v1:7:1:4000000:1
Maylandia zebra	Zebra mbuna	69	44092	1.97358	1	0.971014	Teleosts	GCA_000238955.5	AGTA05000102.1 dna:primary_assembly primary_assembly:M_zebra_UMD2a:AGTA05000102.1:1:423265:1
Danio rerio	Zebrafish	104	57568	2.02132	0.961538	0.961538	Teleosts	GCA_000002035.4	2 dna:chromosome chromosome:GRCz11:2:34394348:38394658:1
Mastacembelus armatus	Zig zag eel	101	45517	1.80349	0.950495	0.950495	Teleosts	GCA_900324485.2	17 dna:primary_assembly primary_assembly:fMasArm1.2:17:22546103:24949636:1
Acipenser ruthenus	Acipenser ruthenus	95	72884	2.6387	0.873684	0.873684	Basal fishes	GCA_010645085.1	NC_048334 6000264 bp
Amia calva	Amia calva	86	46905	2.29337	0.94186	0.94186	Basal fishes	GCA_017591415.1	CM030138.1:20840682-24262032 Amia calva isolate Calvin chromosome 18, whole genome shotgun sequence
Paedocypris progenetica	Minifish	43	26695	2.23766	0.930233	0.930233	Teleosts	JABUMV000000000	TCR.locus
Pristis pectinata	Smalltooth sawfish	NA	NA	NA	NA	NA	Cartilaginous fishes	GCA_009764475.2
Carcharodon carcharias	Great white shark	0	NA	NA	NA	NA	Cartilaginous fishes	GCA_017639515.1
Amblyraja radiata	Thorny skate	NA	NA	NA	NA	NA	Cartilaginous fishes	GCA_010909765.2	NA
Scyliorhinus canicula	Small spotted catshark	66	59236	2.32904	0.969697	0.969697	Cartilaginous fishes	GCA_902713615.1
Callorhinchus milii	Elephant shark	NA	NA	NA	NA	NA	Cartilaginous fishes	GCA_018977255.1	NA
Leptobrachium leishanense	Leishan spiny toad	65	62586	5.59815	0.861538	0.861538	Amphibians	GCA_009667805.1	1 dna:primary_assembly primary_assembly:ASM966780v1:1:199309420:203309768:1
Xenopus tropicalis	Tropical clawed frog	81	56466	6.28949	0.740741	0.740741	Amphibians	GCA_000004195.4	1 dna:primary_assembly primary_assembly:Xenopus_tropicalis_v9.1:1:127283271:131283533:1
Geotrypetes seraphini	Geotrypetes seraphini	44	58134	4.08082	0.931818	0.931818	Amphibians	GCA_902459505.1	LR699161 6000219 bp
Struthio camelus	African ostrich	20	24253	5.42217	0.5	0.5	Birds	GCA_000698965.1	KL206368.1 dna:primary_assembly primary_assembly:ASM69896v1:KL206368.1:1:1000000:1
Aquila chrysaetos	Golden eagle	34	33616	4.5415	0.617647	0.617647	Birds	GCA_900496995.4	LR606188.1:2955732-10956037 Aquila chrysaetos chrysaetos genome assembly, chromosome: 8
Gallus gallus	Chicken	56	56472	4.53819	0.482143	0.482143	Birds	GCA_016699485.1	NC_052558.1:1-5000000 Gallus gallus isolate bGalGal1 chromosome 27, bGalGal1.mat.broiler.GRCg7b, whole genome shotgun sequence
Parus major	Great tit	13	21351	4.70104	0.538462	0.538462	Birds	GCA_001522545.3	CM003737.1:1-4327975 Parus major isolate Abel chromosome 27, whole genome shotgun sequence
Strigops habroptila	Kakapo	9	8908	2.95205	0.666667	0.666667	Birds	GCA_004027225.2	CM013781.2:1-5789228 Strigops habroptila isolate Jane chromosome 19, whole genome shotgun sequence
Anas platyrhynchos	Mallard	60	51121	5.18055	0.366667	0.366667	Birds	GCA_015476345.1	CM027270.1:685075-7028699 Anas platyrhynchos isolate Z2 breed Pekin duck chromosome 28, whole genome shotgun sequence
Taeniopygia guttata	Zebra finch	13	14595	5.04924	0.692308	0.692308	Birds	GCA_003957565.4	CM012110.2:1-5378928 Taeniopygia guttata isolate Black17 chromosome 27, whole genome shotgun sequence
Coturnix japonica	Japanese quail	25	39197	5.01867	0.44	0.44	Birds	GCA_001577835.2	CM003807.1:1-4779900 Coturnix japonica isolate 7356 chromosome 27, whole genome shotgun sequence
Camelus dromedarius	Arabian camel	54	65972	6.14749	0.666667	0.666667	Mammals	GCA_000803125.3	6 dna:primary_assembly primary_assembly:CamDro2:6:29675544:33675837:1
Balaenoptera musculus	Blue whale	47	68609	5.9107	0.638298	0.638298	Mammals	GCA_009873245.3	VNFC03000011.1:97049485-105049775 Balaenoptera musculus isolate JJ_BM4_2016_0621 chromosome 2, whole genome shotgun sequence
Cavia porcellus	Guinea pig	47	62888	6.33833	0.595745	0.595745	Mammals	GCA_000151735.1	DS562868.1 dna:scaffold scaffold:Cavpor3.0:DS562868.1:17283303:21283599:1
Panthera leo	Lion	49	66344	6.33251	0.591837	0.591837	Mammals	GCA_018350215.1	JAEQMX010000010.1:68745082-76745429 Panthera leo isolate Ple1 scaffold_6-1, whole genome shotgun sequence
Sus scrofa	Pig	52	65270	6.2467	0.576923	0.596154	Mammals	GCA_000003025.6	7 dna:chromosome chromosome:Sscrofa11.1:7:75406837:79407156:1
Ornithorhynchus anatinus	Platypus	50	68293	5.9418	0.62	0.62	Mammals	GCA_004115215.4	CM014212.1:34464050-42294642 Ornithorhynchus anatinus isolate Pmale09 chromosome 13, whole genome shotgun sequence
Ovis aries	Sheep	51	66036	5.9437	0.607843	0.607843	Mammals	GCA_016772045.1	JAEVFA010000138.1:18156292-26156585 Ovis aries strain OAR_USU_Benz2616 chromosome 7, whole genome shotgun sequence
Physeter catodon	Sperm whale	46	67853	6.07551	0.630435	0.630435	Mammals	GCA_002837175.2	CM014795.1:102965826-110966131 Physeter catodon isolate SW-GA chromosome 11, whole genome shotgun sequence
Equus caballus	Horse	54	67025	5.89765	0.62963	0.62963	Mammals	GCA_002863925.1	CM009148.1:158559786-166560136 Equus caballus isolate Twilight breed thoroughbred chromosome 1, whole genome shotgun sequence
Sarcophilus harrisii	Tasmanian devil	47	81397	6.04916	0.617021	0.617021	Mammals	GCA_902635505.1	LR735555.1:489426922-497427161 Sarcophilus harrisii genome assembly, chromosome: 2
Phocoena sinus	Vaquita	43	66646	5.79074	0.697674	0.697674	Mammals	GCA_008692025.1	CM018157.1:98566065-106566370 Phocoena sinus isolate mPhoSin1 chromosome 2, whole genome shotgun sequence
Salvator merianae	Argentine black and white tegu	0	NA	NA	NA	NA	Reptiles	GCA_003586115.2	QVOM01000039.1 dna:primary_assembly primary_assembly:HLtupMer3:QVOM01000039.1:2964835:6965131:1
Podarcis muralis	Common wall lizard	0	NA	NA	NA	NA	Reptiles	GCA_004329235.1	13 dna:primary_assembly primary_assembly:PodMur_1.0:13:44728951:48729178:1
Pseudonaja textilis	Eastern brown snake	NA	NA	NA	NA	NA	Reptiles	GCA_900518735.1	ULFR01000151.1 dna:primary_assembly primary_assembly:EBS10Xv2-PRI:ULFR01000151.1:1:926301:1
Naja naja	Indian cobra	NA	NA	NA	NA	NA	Reptiles	GCA_009733165.1	CM019155.1:138162186-146162368 Naja naja isolate NN01 chromosome Z, whole genome shotgun sequence
Sphenodon punctatus	Tuatara	NA	NA	NA	NA	NA	Reptiles	GCA_003113815.1	QEPC01010493.1 dna:primary_assembly primary_assembly:ASM311381v1:QEPC01010493.1:1:1155427:1
Gouania willdenowi	Blunt snouted clingfish	NA	NA	NA	NA	NA	Teleosts	GCA_900634775.1	NC_041060.1:30411838-37169619 Gouania willdenowi chromosome 17, fGouWil2.1, whole genome shotgun sequence
Oncorhynchus tshawytscha	Chinook salmon	NA	NA	NA	NA	NA	Teleosts	GCA_018296145.1	NA
Cyclopterus lumpus	Lumpfish	NA	NA	NA	NA	NA	Teleosts	GCA_009769545.1	CM020130.1:18918725-23584696 Cyclopterus lumpus isolate fCycLum1 chromosome 17, whole genome shotgun sequence
Cynoglossus semilaevis	Tongue sole	NA	NA	NA	NA	NA	Teleosts	GCA_000523025.1	NA
Gopherus evgoodei	Goodes thornscrub tortoise	NA	NA	NA	NA	NA	Reptiles	GCA_007399415.1	VHHN01000316.1 dna:primary_assembly primary_assembly:rGopEvg1_v1.p:VHHN01000316.1:649146:3517482:1
Varanus komodoensis	Komodo dragon	NA	NA	NA	NA	NA	Reptiles	GCA_004798865.1	SJPD01000131.1 dna:primary_assembly primary_assembly:ASM479886v1:SJPD01000131.1:1:923072:1
Gasterosteus aculeatus	Stickleback	NA	NA	NA	NA	NA	Teleosts	GCA_000180675.1	scaffold_120 dna:scaffold scaffold:BROADS1:scaffold_120:1:303103:1
Polyodon spathula	American paddlefish	77	58527	2.95371	0.883117	0.883117	Basal fishes	GCA_017654505.1	NC_054558.1:9876284-15876526 Polyodon spathula isolate WHYD16114869_AA chromosome 25, ASM1765450v1, whole genome shotgun sequence
Bufo bufo	Common toad	8	29395	5.32699	0.75	0.75	Amphibians	GCA_905171765.1	LR991668.1:299423828-305424085 Bufo bufo genome assembly, chromosome: 2
Microcaecilia unicolor	Microcaecilia unicolor	120	70865	4.44621	0.919355	0.919355	Amphibians	GCA_901765095.1	NC_044044.1:26240802-32241056 Microcaecilia unicolor chromosome 14, aMicUni1.1, whole genome shotgun sequence
Bufo gargarizans	Asian toad	2	3212	0	1	1	Amphibians	GCA_014858855.1	CM026465.1:494839269-500839481 Bufo gargarizans isolate SCDJY-AF-19 chromosome 1, whole genome shotgun sequence
Rhinatrema bivittatum	Two lined caecilian	63	67545	4.68704	0.825397	0.825397	Amphibians	GCA_901001135.1	NC_042630.1:5141674-11141871 Rhinatrema bivittatum chromosome 16, aRhiBiv1.1, whole genome shotgun sequence
Rana temporaria	Common frog	47	47820	6.7699	0.553191	0.553191	Amphibians	GCA_905171775.1	LR991680.1:243677217-253677432 Rana temporaria genome assembly, chromosome: 1
Pyxicephalus adspersus	African bullfrog	63	0	0	1	1	Amphibians	GCA_004786255.1	CM016421.1:33197192-41197404 Pyxicephalus adspersus isolate 1538 chromosome 6, whole genome shotgun sequence
Polypterus senegalus	Gray bichir	44	57272	2.12431	1	1	Basal fishes	GCA_016835505.1	CM029063.1:110364319-116364534 Polypterus senegalus isolate Bchr_013 chromosome 9, whole genome shotgun sequence
Ambystoma mexicanum	Axolotl	NA	NA	NA	NA	NA	Amphibians	GCA_002915635.3	NA
Xenopus laevis	African clawed frog	0	NA	NA	NA	NA	Amphibians	GCA_017654675.1	JAGEVR010000054.1:150797439-156797654 Xenopus laevis strain J_2021 chromosome 1L, whole genome shotgun sequence
Chiloscyllium plagiosum	Whitespotted bamboo shark	NA	NA	NA	NA	NA	Cartilaginous fishes	GCA_004010195.1	CM012999.1:11569279-15332846 Chiloscyllium plagiosum isolate BGI_BamShark_2017 chromosome 44, whole genome shotgun sequence
Gadus morhua	Atlantic cod	16	12097	1.76443	0.9375	0.9375	Teleosts	GCA_902167405.1	NC_044055.1:13510752-19510907 Gadus morhua chromosome 8, gadMor3.0, whole genome shotgun sequence
Rhinolophus ferrumequinum	Greater horseshoe bat	54	64863	5.97191	0.574074	0.574074	Mammals	GCA_004115265.2	NC_046289.1:69235988-77236287 Rhinolophus ferrumequinum isolate MPI-CBG mRhiFer1 chromosome 6, mRhiFer1_v1.p, whole genome shotgun sequence
Chiloscyllium punctatum	Brownbanded bamboo shark	84	111210	3.1605	0.928571	0.928571	Cartilaginous fishes	GCA_003427335.1	ccg_chipu00000448_Chiloscyllium_punctatum_genome_v2.1 chicago_Scb0aUf_1801132;HRSCAF=1977913
Lutjanus erythropterus	Crimson snapper	68	49709	1.90493	0.941176	0.941176	Teleosts	GCA_020091685.1	CM034603.1:35059141-39665718 Lutjanus erythropterus isolate Sam1_Nov2020 ecotype South China Sea chromosome 13, whole genome shotgun sequence
Alosa sapidissima	American shad	96	47740	2.65708	0.927083	0.916667	Teleosts	GCA_018492685.1	NC_055957.1:10249064-18249276 Alosa sapidissima isolate fAloSap1 chromosome 1, fAloSap1.pri, whole genome shotgun sequence
Hippoglossus hippoglossus	Atlantic halibut	9	6957	1.99759	1	1	Teleosts	GCA_009819705.1	NC_047167.1:20324253-24735652 Hippoglossus hippoglossus isolate fHipHip1 chromosome 17, fHipHip1.pri, whole genome shotgun sequence
Toxotes jaculatrix	Banded archerfish	48	35733	1.57126	1	1	Teleosts	GCA_017976425.1	NC_054407.1:21373803-26269235 Toxotes jaculatrix isolate fToxJac2 chromosome 14, fToxJac2.pri, whole genome shotgun sequence
Melanotaenia boesemani	Boesemans rainbowfish	85	58146	2.0507	1	1	Teleosts	GCA_017639745.1	NC_055689.1:31063925-38212551 Melanotaenia boesemani isolate fMelBoe1 chromosome 8, fMelBoe1.pri, whole genome shotgun sequence
Chelmon rostratus	Copperband butterflyfish	58	42038	1.53032	0.948276	0.948276	Teleosts	GCA_017976325.1	NC_055669.1:22735568-27761344 Chelmon rostratus isolate fCheRos1 chromosome 12, fCheRos1.pri, whole genome shotgun sequence
Electrophorus electricus	Electric eel	62	55439	2.36567	0.935484	0.935484	Teleosts	GCA_013358815.1	NC_049552.1:11055605-17062102 Electrophorus electricus isolate fEleEle1 chromosome 18, fEleEle1.pri, whole genome shotgun sequence
Anguilla anguilla	European eel	86	48628	2.19008	0.965116	0.976744	Teleosts	GCA_013347855.1	NC_049206.1:11202854-19203135 Anguilla anguilla isolate fAngAng1 chromosome 6, fAngAng1.pri, whole genome shotgun sequence
Archocentrus centrarchus	Flier cichlid	54	55116	2.23177	0.944444	0.944444	Teleosts	GCA_007364275.2	NC_044362.1:1-5084764 Archocentrus centrarchus isolate MPI-CPG fArcCen1 chromosome 17, fArcCen1, whole genome shotgun sequence
Syngnathus acus	Greater pipefish	NA	NA	NA	NA	NA	Teleosts	GCA_901709675.2	NC_051100.1:8193786-14382511 Syngnathus acus chromosome 15, fSynAcu1.2, whole genome shotgun sequence
Syngnathoides biaculeatus	Alligator pipefish	NA	NA	NA	NA	NA	Teleosts	GCA_019802595.1	CM034223.1:5354241-13354462 Syngnathoides biaculeatus isolate LvHL_M chromosome 20, whole genome shotgun sequence
Phyllopteryx taeniolatus	Common seadragon	NA	NA	NA	NA	NA	Teleosts	GCA_019802545.1	CM034201.1:5995217-11151356 Phyllopteryx taeniolatus isolate CaoHL_F chromosome 21, whole genome shotgun sequence
Hippocampus abdominalis	Big belly seahorse	NA	NA	NA	NA	NA	Teleosts	GCA_018466805.1	CM031704.1:8866581-16866790 Hippocampus abdominalis strain HM12 chromosome 11, whole genome shotgun sequence
Protopterus annectens	West african lungfish	56	145429	6.55777	0.625	0.625	Transition	GCA_019279795.1	CM033098.1 Protopterus annectens isolate FY-2018-M chromosome 16, whole genome shotgun sequence
Chelonia mydas	Green sea turtle	113	102322	5.7893	0.716814	0.716814	Reptiles	GCA_015237465.2	CM026910.1:1539888-7540130 Chelonia mydas isolate rCheMyd1 chromosome 13, whole genome shotgun sequence
Takifugu bimaculatus	Takifugu bimaculatus	48	47244	0.811278	0.979167	0.979167	Teleosts	GCA_004026145.2	CP034981.1:1-4000000 Takifugu bimaculatus isolate TB-2018 chromosome 15, whole genome shotgun sequence
Sceloporus tristichus	Plateau fence lizard	0	NA	NA	NA	NA	Reptiles	GCA_016801065.1	CM028777.1:105338156-113338476 Sceloporus tristichus isolate Voucher No. AMNH 153954. CUST_Tissue_1076. Female chromosome 6, whole genome shotgun sequence
Salvelinus namaycush	Lake trout	83	40441	1.52344	0.951807	0.951807	Teleosts	GCA_016432855.1	CM028252.1:19061039-27061197 Salvelinus namaycush isolate Seneca chromosome Sna11, whole genome shotgun sequence
Thymallus thymallus	Grayling	77	42061	1.89783	0.909091	0.909091	Teleosts	GCA_023634145.1	CM015027.1:13646934-21647215 Thymallus thymallus isolate TTM2012 chromosome 3A, whole genome shotgun sequence
Myxocyprinus asiaticus	Chinese sucker	86	51451	2.30873	0.988372	1	Teleosts	GCA_019703515.1	CM033846.1:36251915-44252166 Myxocyprinus asiaticus isolate MX2 ecotype Aquarium Trade chromosome 5, whole genome shotgun sequence
Xiphias gladius	Swordfish	34	32507	1.85022	0.911765	0.911765	Teleosts	GCA_016859285.1	CM029149.1:1-5000000 Xiphias gladius isolate SHS-SW01 ecotype Sanya breed wild linkage group LG15, whole genome shotgun sequence
Oreochromis aureus	Blue tilapia	79	49281	2.27146	0.936709	0.936709	Teleosts	GCA_013358895.1	JAAMTF010000055.1 Oreochromis aureus strain Israel HiC_scaffold_58, whole genome shotgun sequence
Coregonus sp. 'balchen'	Coregonus balchen	72	40316	1.8434	0.944444	0.944444	Teleosts	GCA_902810595.1	LR778273.1:18906045-26906368 Coregonus sp. 'balchen' genome assembly, chromosome: 21
Oncorhynchus keta	Chum salmon	63	40276	2.15386	0.904762	0.904762	Teleosts	GCA_012931545.1	CM022929.1:13340696-21340932 Oncorhynchus keta isolate Oke142-1_Chum_Gynogen linkage group LG23, whole genome shotgun sequence
Salvelinus alpinus	Arctic char	82	41002	1.53067	0.95122	0.95122	Teleosts	GCA_002910315.2	CM009423.1:14687431-22687640 Salvelinus alpinus isolate IW2-2015 linkage group LG32, whole genome shotgun sequence
Pygocentrus nattereri	Red bellied piranha	57	71299	3.67125	0.912281	0.894737	Teleosts	GCA_015220715.1	CM026722.1:41883720-49883959 Pygocentrus nattereri isolate fPygNat1 chromosome 2, whole genome shotgun sequence
Hepsetus odoe	African pike characin	NA	NA	NA	NA	NA	Teleosts	GCA_017165825.1	CM029394.1:2018538-8027360 Hepsetus odoe isolate 20180521HDW012 chromosome 29, whole genome shotgun sequence
Coregonus clupeaformis	Lake whitefish	69	38501	1.87389	0.942029	0.942029	Teleosts	GCA_020615455.1	CM031650.1:20674845-28674961 Coregonus clupeaformis isolate EN20210322 chromosome 21, whole genome shotgun sequence
Ameiurus melas	Black bullhead	46	51763	2.97489	0.934783	0.934783	Teleosts	GCA_012411365.1	CM022756.1:30922041-38922289 Ameiurus melas isolate M_S1 chromosome 5, whole genome shotgun sequence
Hemibagrus wyckioides	Asian redtail catfish	40	49689	2.61599	0.95	0.95	Teleosts	GCA_019097595.1	CM032600.1:2308809-10309060 Hemibagrus wyckioides isolate EC202008001 linkage group LG07, whole genome shotgun sequence
Pangasianodon hypophthalmus	Striped catfish	52	64639	2.05444	0.980769	0.980769	Teleosts	GCA_009078355.1	CM018544.1:27846087-33267568 Pangasianodon hypophthalmus strain Indonesia chromosome 4, whole genome shotgun sequence
Oncorhynchus nerka	Sockeye salmon	49	24540	2.40412	0.959184	0.938776	Teleosts	GCA_006149115.2	CM016857.1:14955043-22955231 Oncorhynchus nerka isolate On170113-E2 linkage group LG9b, whole genome shotgun sequence
Silurus meridionalis	Southern catfish	33	52607	2.38418	1	1	Teleosts	GCA_014805685.1	CM025890.1:1-6000000 Silurus meridionalis isolate SWU-2019-XX chromosome 6, whole genome shotgun sequence
Oncorhynchus gorbuscha	Pink salmon	76	39692	2.45832	0.907895	0.907895	Teleosts	GCA_021184085.1	CM029868.1:29145646-37145834 Oncorhynchus gorbuscha isolate BigQualicumMale2019 ecotype Odd year linkage group LG22, whole genome shotgun sequence
Polydactylus sextarius	Blackspot threadfin	87	39467	2.0049	0.965517	0.965517	Teleosts	GCA_016801845.1	CM028916.1:1-5000000 Polydactylus sextarius isolate NWPU-MB-2019 chromosome 11, whole genome shotgun sequence
Astyanax mexicanus	Mexican tetra	95	90947	2.31236	0.978947	0.978947	Teleosts	GCA_000372685.2	CM008315.1:2310276-10310452 Astyanax mexicanus isolate Rio Sabinas/Rio Valles surface cross chromosome 16, whole genome shotgun sequence
Beaufortia kweichowensis	Butterfly loach	82	37870	1.58263	0.987805	0.987805	Teleosts	GCA_019155185.1	CM032797.1:14002823-19857699 Beaufortia kweichowensis isolate YLD-2018001 chromosome 4, whole genome shotgun sequence
Hippoglossus stenolepis	Pacific halibut	9	6348	1.99759	1	1	Teleosts	GCA_022539355.2	CM023506.1:20456016-24985257 Hippoglossus stenolepis isolate PH-IPHC-18 chromosome 11, whole genome shotgun sequence
Danio kyathit	Danio kyathit	107	61175	2.09121	0.981308	0.981308	Teleosts	GCA_903798195.1	LR812520.1:37734664-45734870 Danio kyathit genome assembly, chromosome: 2
Danio aesculapii	Danio aesculapii	99	56905	1.76514	1	1	Teleosts	GCA_903798145.1	LR812511.1:31781476-39781769 Danio aesculapii genome assembly, chromosome: 2
Gobiocypris rarus	Gobiocypris rarus	71	43473	2.11016	0.985915	0.971831	Teleosts	GCA_023029165.1	CM031761.1:1-5000000 Gobiocypris rarus isolate GR2020 chromosome 6, whole genome shotgun sequence
Megalops atlanticus	Atlantic tarpon	129	64441	2.71122	0.914729	0.914729	Teleosts	GCA_019176425.1	CM032896.1:14535243-22535512 Megalops atlanticus isolate YG-15Mar2019-1 chromosome 22, whole genome shotgun sequence
Megalops cyprinoides	Indo pacific tarpon	126	63940	2.3778	0.920635	0.920635	Teleosts	GCA_013368585.1	CM023726.1:6338515-14338760 Megalops cyprinoides isolate fMegCyp1 chromosome 20, whole genome shotgun sequence
Onychostoma macrolepis	Onychostoma macrolepis	137	62201	1.9821	0.978102	0.978102	Teleosts	GCA_012432095.1	JAAMOB010000002.1:18836814-26837050 Onychostoma macrolepis isolate SWU-2019 chromosome 02, whole genome shotgun sequence
Triplophysa dalaica	Triplophysa dalaica	86	42449	1.93318	0.988372	0.988372	Teleosts	GCA_015846415.1	CM027541.1:442933-8443235 Triplophysa dalaica isolate WHDGS20190420 chromosome 3, whole genome shotgun sequence
Puntigrus tetrazona	Sumatra barb	117	48057	2.05913	0.965812	0.965812	Teleosts	GCA_018831695.1	CM032069.1:12722723-20722944 Puntigrus tetrazona isolate hp1 chromosome 2, whole genome shotgun sequence
Periophthalmus magnuspinnatus	Periophthalmus magnuspinnatus	NA	NA	NA	NA	NA	Teleosts	GCA_009829125.1	CM020607.1:4739054-12739269 Periophthalmus magnuspinnatus isolate fPerMag1 chromosome 17, whole genome shotgun sequence
Paracanthobrama guichenoti	Paracanthobrama guichenoti	70	39952	2.54768	0.971429	0.971429	Teleosts	GCA_018749465.1	CM031944.1:16912417-24912647 Paracanthobrama guichenoti isolate PG01 chromosome A2, whole genome shotgun sequence
Alosa alosa	Allis shad	95	49088	2.79346	0.947368	0.947368	Teleosts	GCA_017589495.2	CM030046.1:8608820-16609251 Alosa alosa isolate M-15738 ecotype Scorff River chromosome 1, whole genome shotgun sequence
Acanthopagrus latus	Yellowfin seabream	68	45029	1.53074	0.911765	0.911765	Teleosts	GCA_904848185.1	LR884480.1:23711587-28391644 Acanthopagrus latus isolate v.2019 genome assembly, chromosome: 21
Cheilinus undulatus	Humphead wrasse	73	74964	2.28404	0.958904	0.958904	Teleosts	GCA_018320785.1	CM031351.1:45604456-50556313 Cheilinus undulatus chromosome 13, whole genome shotgun sequence
Channa argus	Northern snakehead	64	36152	1.77505	1	1	Teleosts	GCA_018997905.1	CM032262.1:20494919-25430564 Channa argus breed panmixia chromosome 16, whole genome shotgun sequence
Antennarius maculatus	Warty frogfish	NA	NA	NA	NA	NA	Teleosts	GCA_013358685.1	CM023619.1:1-5174831 Antennarius maculatus isolate fAntMac1 chromosome 14, whole genome shotgun sequence
Anableps anableps	Four eyed fish	NA	NA	NA	NA	NA	Teleosts	GCA_014839685.1	CM026077.1:1-5004516 Anableps anableps isolate fAnaAna1 chromosome 13, whole genome shotgun sequence
Ctenopharyngodon idella	Grass carp	150	67774	2.01107	0.953333	0.953333	Teleosts	GCA_019924925.1	CM034326.1:3524840-11525010 Ctenopharyngodon idella isolate HZGC_01 chromosome 2, whole genome shotgun sequence
Etheostoma cragini	Arkansas darter	79	44101	1.56001	0.974684	0.974684	Teleosts	GCA_013103735.1	JAAVJE010000012.1:1-5000000 Etheostoma cragini isolate CJK2018 chromosome 12, whole genome shotgun sequence
Epinephelus lanceolatus	Giant grouper	66	57917	1.91535	0.969697	0.969697	Teleosts	GCA_005281545.1	CM016538.1:1-5171874 Epinephelus lanceolatus isolate Andai001 chromosome 19, whole genome shotgun sequence
Epinephelus fuscoguttatus	Brown marbled grouper	75	61969	1.75437	0.96	0.96	Teleosts	GCA_011397635.1	AP022689.1:37877318-43073509 Epinephelus fuscoguttatus DNA, LG15, complete sequence
Cromileptes altivelis	Humpback grouper	71	55119	1.60181	0.971831	0.971831	Teleosts	GCA_013133815.1	CM023144.1:37033524-42705561 Cromileptes altivelis isolate Calt-HN2019 linkage group LG14, whole genome shotgun sequence
Coreoperca whiteheadi	Coreoperca whiteheadi	51	40507	1.59246	0.980392	0.960784	Teleosts	GCA_011952105.1	WNGW01000026.1:23812587-28748119 Coreoperca whiteheadi isolate CM1A linkage group LG18, whole genome shotgun sequence
Collichthys lucidus	Big head croaker	38	45818	1.21279	1	1	Teleosts	GCA_004119915.2	CM014089.1:1-5000000 Collichthys lucidus isolate JT15FE1705JMU chromosome 12, whole genome shotgun sequence
Kryptolebias hermaphroditus	Kryptolebias hermaphroditus	36	32530	2.29527	0.972222	0.972222	Teleosts	GCA_007896545.1	VDMH01001485.1 Kryptolebias hermaphroditus strain Pan-RS scaffold1960_cov94, whole genome shotgun sequence
Istiophorus platypterus	Indo pacific sailfish	24	28937	2.6155	0.958333	0.958333	Teleosts	GCA_016859345.1	CM029113.1:20174360-24869376 Istiophorus platypterus isolate SHS-SA01 ecotype Sanya breed wild linkage group LG3, whole genome shotgun sequence
Hypophthalmichthys nobilis	Bighead carp	122	63978	2.26704	0.672131	0.680328	Teleosts	GCA_019925145.1	CM034457.1:27476665-35476907 Hypophthalmichthys nobilis isolate Hyn-20180307-male3 linkage group LG21, whole genome shotgun sequence
Gambusia affinis	Western mosquitofish	64	33684	2.61439	0.984375	0.984375	Teleosts	GCA_019740435.1	CM034022.1:23917808-28514379 Gambusia affinis linkage group LG12, whole genome shotgun sequence
Fundulus heteroclitus	Mummichog	82	47081	2.1605	0.97561	0.97561	Teleosts	GCA_011125445.2	JAAEEJ020000048.1:1-2307472 Fundulus heteroclitus isolate FHET01 scaffold_56, whole genome shotgun sequence
Larimichthys crocea	Large yellow croaker	NA	NA	NA	NA	NA	Teleosts	GCA_000972845.2	CM011616.1:1-5941339 Larimichthys crocea isolate SSNF chromosome II, whole genome shotgun sequence
Lateolabrax maculatus	Lateolabrax maculatus	59	42158	2.14022	0.864407	0.864407	Teleosts	GCA_004023545.1	CP027277.1:1-5000000 Lateolabrax maculatus chromosome Lm16
Plectropomus leopardus	Leopard coral trout	21	33340	3.12979	0.952381	0.952381	Teleosts	GCA_008729295.2	CM018419.2:1-5000000 Plectropomus leopardus isolate mb chromosome 12, whole genome shotgun sequence
Megalobrama amblycephala	Wuchang bream	NA	NA	NA	NA	NA	Teleosts	GCA_018812025.1	CM032050.1:34838633-42838836 Megalobrama amblycephala isolate DHTTF-2021 linkage group LG17, whole genome shotgun sequence
Nematolebias whitei	Rio pearlfish	NA	NA	NA	NA	NA	Teleosts	GCA_014905685.2	CM029741.1:47272330-52786208 Nematolebias whitei isolate Nwh7 chromosome 9, whole genome shotgun sequence
Neostethus bicornis	Neostethus bicornis	25	37556	1.82744	1	1	Teleosts	GCA_902685375.1	LR738554.1:1-5000000 Neostethus bicornis genome assembly, chromosome: 17
Nibea albiflora	Yellow drum	55	27801	1.95865	0.963636	0.963636	Teleosts	GCA_014281875.1	CM024798.1:1-5000000 Nibea albiflora isolate ZJHYS-2018 chromosome 10, whole genome shotgun sequence
Notolabrus celidotus	New zealand spotty	NA	NA	NA	NA	NA	Teleosts	GCA_009762535.1	CM019785.1:25940792-33941007 Notolabrus celidotus isolate fNotCel1 chromosome 15, whole genome shotgun sequence
Oryzias latipes	Medaka	70	36580	2.85774	0.928571	0.914286	Teleosts	GCA_002234675.1	CP020681.1:8510930-16511286 Oryzias latipes strain Hd-rR chromosome 17 sequence
Perca fluviatilis	European perch	100	54842	1.50619	0.98	0.98	Teleosts	GCA_010015445.1	CM020919.1:1-6346084 Perca fluviatilis chromosome 11, whole genome shotgun sequence
Pholis gunnellus	Rock gunnel	17	20614	1.25942	1	1	Teleosts	GCA_910591455.2	OU342817.1:1-5000000 Pholis gunnellus genome assembly, chromosome: 14
Platichthys stellatus	Starry flounder	NA	NA	NA	NA	NA	Teleosts	GCA_016801935.1	CM028876.1:19048011-27048229 Platichthys stellatus isolate NWPU-XTJD-2018 chromosome 19, whole genome shotgun sequence
Pseudochaenichthys georgianus	South georgia icefish	NA	NA	NA	NA	NA	Teleosts	GCA_902827115.1	CADEHP010001176.1:1-138980 Pseudochaenichthys georgianus genome assembly, contig: scaffold_597_arrow_ctg1, whole genome shotgun sequence
Reinhardtius hippoglossoides	Greenland halibut	9	5886	1.49433	1	1	Teleosts	GCA_006182925.3	VCHM03000011.1:1-5000000 Reinhardtius hippoglossoides isolate HD-2018-mb chromosome 11, whole genome shotgun sequence
Sander lucioperca	Pikeperch	118	67576	1.57319	0.966102	0.966102	Teleosts	GCA_008315115.2	CM024498.1:17584155-25584394 Sander lucioperca isolate FBNREF2018 chromosome 9, whole genome shotgun sequence
Scatophagus argus	Spotted scat	45	33036	1.79409	0.977778	0.977778	Teleosts	GCA_020382885.1	CM035579.1:1-5000000 Scatophagus argus isolate fScaArg1 chromosome 13, whole genome shotgun sequence
Hemiscyllium ocellatum	Epaulette shark	156	138458	2.37497	0.967949	0.967949	Cartilaginous fishes	GCA_020745735.1	JAJGRY010000099.1:1-5136515 Hemiscyllium ocellatum isolate sHemOce1 chromosome 27 SUPER_27_unloc_2, whole genome shotgun sequence
Sebastes schlegelii	Korean rockfish	0	NA	NA	NA	NA	Teleosts	GCA_014673565.1	CM025835.1:18601578-34601874 Sebastes schlegelii isolate QAU-006 chromosome 11, whole genome shotgun sequence
Sebastes umbrosus	Honeycomb rockfish	93	58282	1.2545	0.978495	0.978495	Teleosts	GCA_015220745.1	CM026763.1:29878267-34196205 Sebastes umbrosus isolate fSebUmb1 chromosome 12, whole genome shotgun sequence
Siniperca chuatsi	Mandarin fish	75	55220	1.61241	0.96	0.96	Teleosts	GCA_020085105.1	CM034682.1:1-5369228 Siniperca chuatsi isolate FFG_IHB_CAS linkage group LG13, whole genome shotgun sequence
Siniperca knerii	Big eye mandarin fish	75	54029	1.50377	0.973333	0.973333	Teleosts	GCA_011952075.1	CM022436.1:1-5307097 Siniperca knerii isolate DM1B linkage group LG18, whole genome shotgun sequence
Siniperca scherzeri	Golden mandarin fish	43	48584	2.17735	0.953488	0.953488	Teleosts	GCA_011952095.1	CM022511.1:25008626-30002984 Siniperca scherzeri isolate B2M1B linkage group LG18, whole genome shotgun sequence
Tautogolabrus adspersus	Cunner	NA	NA	NA	NA	NA	Teleosts	GCA_020745685.1	JAJGRF010000019.1:26811703-31651171 Tautogolabrus adspersus isolate fTauAds1 chromosome 11, whole genome shotgun sequence
Thunnus albacares	Yellowfin tuna	91	62208	1.41264	0.978022	0.978022	Teleosts	GCA_914725855.1	OU607603.1:28132242-34173538 Thunnus albacares genome assembly, chromosome: 12
Thunnus maccoyii	Southern bluefin tuna	88	59994	1.45054	0.988636	0.988636	Teleosts	GCA_910596095.1	OU343202.1:27961735-33635709 Thunnus maccoyii genome assembly, chromosome: 12
Toxotes chatareus	Spotted archerfish	48	35033	1.77604	0.979167	0.979167	Teleosts	GCA_016801885.1	JAFBJY010000009.1:1-5000000 Toxotes chatareus isolate NWPU-SSY-2019 chromosome 9, whole genome shotgun sequence
Trachurus trachurus	Atlantic horse mackerel	91	58228	1.69657	0.967033	0.967033	Teleosts	GCA_905171665.2	LR991637.1:1-5000000 Trachurus trachurus genome assembly, chromosome: 17
Xiphophorus hellerii	Green swordtail	NA	NA	NA	NA	NA	Teleosts	GCA_003331165.2	CM010380.2:26076707-30798394 Xiphophorus hellerii strain 12219 chromosome 6, whole genome shotgun sequence
Xiphophorus couchianus	Monterrey platyfish	NA	NA	NA	NA	NA	Teleosts	GCA_001444195.3	CM010731.1:25169897-31029881 Xiphophorus couchianus chromosome 6, whole genome shotgun sequence
Xenentodon cancila	Freshwater garfish	39	40783	1.96934	1	1	Teleosts	GCA_014839995.1	CM026207.1:25005017-29948867 Xenentodon cancila isolate fXenCan1 chromosome 11, whole genome shotgun sequence
Bostrychus sinensis	Four eyed sleeper	NA	NA	NA	NA	NA	Teleosts	GCA_020698575.1	CM036256.1:1-5000000 Bostrychus sinensis isolate BsZS01 chromosome 18, whole genome shotgun sequence
Siphamia tubifer	Tubifer cardinalfish	71	39938	1.45113	0.944444	0.944444	Teleosts	GCA_020466265.1	CM035799.1:7075906-15076256 Siphamia tubifer isolate OKA1 ecotype Okinawa chromosome 17, whole genome shotgun sequence
Verasper variegatus	Spotted halibut	11	6526	0.99403	1	1	Teleosts	GCA_013332515.1	CM023422.1:1-5000000 Verasper variegatus isolate vva_ysfri_2017 linkage group LG10, whole genome shotgun sequence
Thalassophryne amazonica	Prehistoric monster fish	NA	NA	NA	NA	NA	Teleosts	GCA_902500255.1	LR722977.1:96227025-104227231 Thalassophryne amazonica genome assembly, chromosome: 12
Mugilogobius chulae	Yellowstripe goby	NA	NA	NA	NA	NA	Teleosts	GCA_016735935.1	JAABKB010000107.1:1-219762 Mugilogobius chulae isolate GDLAMIinbred7-2019 scaffold749, whole genome shotgun sequence
Amphilophus citrinellus	Midas cichlid	57	55431	2.10798	0.964912	0.964912	Teleosts	GCA_013435755.1	CM024208.1:29963123-37624702 Amphilophus citrinellus isolate fMPI-2012 linkage group LG18, whole genome shotgun sequence
Channa maculata	Blotched snakehead	74	38724	1.96618	0.986486	0.986486	Teleosts	GCA_020496755.1	CM035612.1:20913880-26094456 Channa maculata isolate FFG_IHB_CAS chromosome 14, whole genome shotgun sequence
Solea senegalensis	Senegalese sole	23	15724	0	1	1	Teleosts	GCA_019176455.1	CM032854.1:34340571-41340756 Solea senegalensis isolate Sse05_10M linkage group LG1, whole genome shotgun sequence
Taurulus bubalis	Longspined bullhead	17	18653	2.50677	0.941176	1	Teleosts	GCA_910589615.1	OU342711.1:40374829-48375017 Taurulus bubalis genome assembly, chromosome: 1
Aplochiton taeniatus	Aplochiton taeniatus	NA	NA	NA	NA	NA	Teleosts	GCA_017639675.1	CM030189.1:5755187-13755348 Aplochiton taeniatus isolate fAplTae1 chromosome 18, whole genome shotgun sequence
Gasterosteus nipponicus	Threespine stickleback	NA	NA	NA	NA	NA	Teleosts	GCA_014132575.2	BMAF01000015.1:1-5000000 Gasterosteus nipponicus DNA, chromosome 3, draft genome sequence, whole genome shotgun sequence
Heterotis niloticus	African arowana	78	36008	2.14772	0.935897	0.935897	Teleosts	GCA_018136845.1	CM030898.1:18031856-26032011 Heterotis niloticus isolate FZLY-2020 chromosome 11, whole genome shotgun sequence
Thamnaconus septentrionalis	Thamnaconus septentrionalis	NA	NA	NA	NA	NA	Teleosts	GCA_009823395.1	CM020504.1:8149545-16149703 Thamnaconus septentrionalis chromosome 4, whole genome shotgun sequence
Anguilla rostrata	American eel	92	50559	2.20185	0.956522	0.967391	Teleosts	GCA_018555375.2	CM031786.1:8321156-16321371 Anguilla rostrata isolate EN2019 chromosome 6, whole genome shotgun sequence
Nothobranchius furzeri	Turquoise killifish	NA	NA	NA	NA	NA	Teleosts	GCA_001465895.2	LN609379.1:12837205-20837384 Nothobranchius furzeri genome assembly Nfu_20140520, chromosome : sgr09, whole genome shotgun sequence
Pao palembangensis	Humpback puffer	2	981	1	1	1	Teleosts	GCA_015343265.1	CM027093.1:1-5000000 Pao palembangensis isolate TQD1807000160 chromosome 13, whole genome shotgun sequence
Chanos chanos	Milkfish	101	49729	2.656	0.990099	0.990099	Teleosts	GCA_902362185.1	LR697110.1:2837000-10837218 Chanos chanos genome assembly, chromosome: 5
Pholidichthys leucotaenia	Engineer goby	60	79459	1.98323	0.983333	0.983333	Teleosts	GCA_020510985.1	JAJAQF010000048.1:1-2246797 Pholidichthys leucotaenia isolate fPhoLeu1 S6qas, whole genome shotgun sequence
Takifugu flavidus	Takifugu flavidus	NA	NA	NA	NA	NA	Teleosts	GCA_003711565.2	CM011083.1:1436407-9436616 Takifugu flavidus isolate HTHZ2018 chromosome 15, whole genome shotgun sequence
Hymenochirus boettgeri	Congo dwarf clawed frog	48	40269	6.64251	0.729167	0.729167	Amphibians	GCA_019447015.1	CM033469.1:263408873-271409148 Hymenochirus boettgeri isolate Female2 chromosome 1, whole genome shotgun sequence
Engystomops pustulosus	Tungara frog	NA	NA	NA	NA	NA	Amphibians	GCA_019512145.1	CM033641.1:211835234-219835527 Engystomops pustulosus isolate 237g6f4 chromosome 1, whole genome shotgun sequence
Leptobrachium ailaonicum	Ailao spiny toad	65	66740	5.69723	0.846154	0.846154	Amphibians	GCA_018994145.1	CM032245.1:208751358-216751654 Leptobrachium ailaonicum isolate 2019-ailao-v1_NWPU chromosome 12, whole genome shotgun sequence
Eleutherodactylus coqui	Puerto rican coqui	NA	NA	NA	NA	NA	Amphibians	GCA_019857665.1	CM034088.1:57171690-65171980 Eleutherodactylus coqui isolate HN-11 Male chromosome 3, whole genome shotgun sequence
Mauremys mutica	Yellow pond turtle	138	124905	5.72132	0.702899	0.702899	Reptiles	GCA_020497125.1	CM035645.1:48593644-56593943 Mauremys mutica isolate MM-2020 ecotype Southern chromosome 13, whole genome shotgun sequence
Mauremys reevesii	Reeves turtle	137	123623	5.72329	0.70073	0.70073	Reptiles	GCA_016161935.1	CM027988.1:1-5726667 Mauremys reevesii isolate NIE-2019 linkage group LG13, whole genome shotgun sequence
Dermochelys coriacea	Leatherback sea turtle	101	100600	5.75459	0.643564	0.643564	Reptiles	GCA_009764565.4	CM019947.2:36113070-41159716 Dermochelys coriacea isolate rDerCor1 chromosome 13, whole genome shotgun sequence
Rafetus swinhoei	Yangtze giant softshell turtle	130	120518	6.47712	0.553846	0.561538	Reptiles	GCA_019425775.1	CM033433.1:13219480-21219656 Rafetus swinhoei isolate 2020-BB_v1 chromosome 10, whole genome shotgun sequence
Lacerta agilis	Sand lizard	NA	NA	NA	NA	NA	Reptiles	GCA_009819535.1	CM020429.1:4416983-12417141 Lacerta agilis isolate rLacAgi1 chromosome 14, whole genome shotgun sequence
Crotalus viridis	Prairie rattlesnake	NA	NA	NA	NA	NA	Reptiles	GCA_003400415.2	CM012323.1:107547442-113984505 Crotalus viridis viridis chromosome Z, whole genome shotgun sequence
Hydrophis cyanocinctus	Annulated sea snake	NA	NA	NA	NA	NA	Reptiles	GCA_019473425.1	CM033601.1:6246890-14247180 Hydrophis cyanocinctus isolate QH_4 chromosome Z, whole genome shotgun sequence
Thamnophis elegans	Western terrestrial garter snake	NA	NA	NA	NA	NA	Reptiles	GCA_009769535.1	CM020113.1:130472999-138473301 Thamnophis elegans isolate rThaEle1 chromosome Z, whole genome shotgun sequence
Sceloporus undulatus	Eastern fence lizard	NA	NA	NA	NA	NA	Reptiles	GCA_019175285.1	CM032824.1:109384348-117384407 Sceloporus undulatus isolate JIND9_A2432 ecotype Alabama chromosome 6, whole genome shotgun sequence
Phrynosoma platyrhinos	Desert horned lizard	NA	NA	NA	NA	NA	Reptiles	GCA_020142125.1	CM034710.1:1908244-9908612 Phrynosoma platyrhinos isolate NK-2021 chromosome 6, whole genome shotgun sequence
Pogoniulus pusillus	Red fronted tinkerbird	14	20133	3.86517	0.5	0.5	Birds	GCA_015220805.1	CM026815.1:4134172-8734467 Pogoniulus pusillus isolate bPogPus1 chromosome 40, whole genome shotgun sequence
Corvus hawaiiensis	Hawaiian crow	21	26479	4.26068	0.714286	0.714286	Birds	GCA_020740725.1	CM036346.1:91022241-99022561 Corvus hawaiiensis isolate bCorHaw1 chromosome 1, whole genome shotgun sequence
Trogon surrucura	Surucua trogon	72	75342	4.72442	0.513889	0.513889	Birds	GCA_020746105.1	CM036639.1:2547305-7701535 Trogon surrucura isolate bTroSur1 chromosome 23, whole genome shotgun sequence
Bucorvus abyssinicus	Abyssinian ground hornbill	56	51642	4.79868	0.232143	0.232143	Birds	GCA_009769605.1	WNMG01000079.1:1-311289 Bucorvus abyssinicus isolate bBucAby1 scaffold_60_arrow_ctg1, whole genome shotgun sequence
Catharus ustulatus	Swainsons thrush	67	737550	3.30125	0.61194	0.61194	Birds	GCA_009819885.2	CM020358.1:1484846-8847850 Catharus ustulatus isolate bCatUst1 chromosome 23, whole genome shotgun sequence
Corvus moneduloides	New caledonian crow	23	23925	4.07125	0.565217	0.565217	Birds	GCA_009650955.1	CM018832.1 Corvus moneduloides isolate bCorMon1 chromosome 26, whole genome shotgun sequence
Aythya fuligula	Tufted duck	51	55975	5.2451	0.372549	0.372549	Birds	GCA_009819795.1	CM020323.1:1-6710917 Aythya fuligula isolate bAytFul2 chromosome 24, whole genome shotgun sequence
Sylvia borin	Garden warbler	18	22682	3.75976	0.722222	0.722222	Birds	GCA_014839755.1	CM025982.1:1-6474447 Sylvia borin isolate bSylBor1 chromosome 26, whole genome shotgun sequence
Caprimulgus europaeus	European nightjar	22	27079	4.79955	0.590909	0.636364	Birds	GCA_907165065.1	OU015549.1:1-4626257 Caprimulgus europaeus genome assembly, chromosome: 25
Agelaius phoeniceus	Red winged blackbird	50	36284	2.60014	0.68	0.68	Birds	GCA_020745825.1	CM036740.1:1-6625372 Agelaius phoeniceus isolate BioBank_ID:100140 chromosome 27, whole genome shotgun sequence
Pluvialis apricaria	European golden plover	47	49075	4.93271	0.446809	0.468085	Birds	GCA_017639485.1	CM030015.1:21366028-25949991 Pluvialis apricaria isolate bPluApr1 chromosome 9, whole genome shotgun sequence
Nyctibius grandis	Great potoo	65	59326	4.85662	0.538462	0.538462	Birds	GCA_013368605.1	CM023757.1:1-4671154 Nyctibius grandis isolate bNycGra1 chromosome 26, whole genome shotgun sequence
Hirundo rustica	Barn swallow	23	31577	4.44926	0.565217	0.565217	Birds	GCA_015227805.2	CM026873.1:1-5236451 Hirundo rustica isolate bHirRus1 chromosome 27, whole genome shotgun sequence
Cygnus olor	Mute swan	46	48729	6.11539	0.5	0.5	Birds	GCA_009769625.2	CM020089.2:358781-6703957 Cygnus olor isolate bCygOlo1 chromosome 25, whole genome shotgun sequence
Chiroxiphia lanceolata	Lance tailed manakin	16	17482	4.49301	0.5	0.5	Birds	GCA_009829145.1	WNMC01000029.1:1-5000000 Chiroxiphia lanceolata isolate bChiLan1 chromosome 26, whole genome shotgun sequence
Rhegmatorhina hoffmannsi	White breasted antbird	3	6012	4.33985	0.666667	0.666667	Birds	GCA_013398505.2	CM031070.1:1-5000000 Rhegmatorhina hoffmannsi isolate OUT-0010 chromosome 26, whole genome shotgun sequence
Sylvia atricapilla	Eurasian blackcap	31	56307	3.35253	0.483871	0.483871	Birds	GCA_009819655.1	CM020491.1:1-5004062 Sylvia atricapilla isolate bSylAtr1 chromosome 27, whole genome shotgun sequence
Geothlypis trichas	Common yellowthroat	83	54028	2.37468	0.819277	0.819277	Birds	GCA_009764595.1	CM019927.1:1-5107092 Geothlypis trichas isolate bGeoTri1 chromosome 27, whole genome shotgun sequence
Heteronetta atricapilla	Black headed duck	40	40667	4.83538	0.525	0.525	Birds	GCA_011075105.1	CM021757.1:1-5765391 Heteronetta atricapilla isolate SHBP4307 breed black-headed duck chromosome 27, whole genome shotgun sequence
Molothrus ater	Brown headed cowbird	49	37268	2.84767	0.714286	0.714286	Birds	GCA_012460135.1	CM022866.1:1-5984519 Molothrus ater isolate BHLD 08-10-18 breed brown headed cowbird chromosome 27, whole genome shotgun sequence
Nettapus auritus	African pygmy goose	18	17772	5.51047	0.611111	0.555556	Birds	GCA_011076525.1	CM021791.1:1-5717798 Nettapus auritus isolate SHBP007 breed African pygmy goose chromosome 27, whole genome shotgun sequence
Oxyura jamaicensis	Ruddy duck	12	65817	4.6875	0.75	0.75	Birds	GCA_011077185.1	CM021825.1:1-5914815 Oxyura jamaicensis isolate SHBP4307 breed ruddy duck chromosome 27, whole genome shotgun sequence
Porphyrio hochstetteri	South island takahe	42	34638	3.6676	0.404762	0.404762	Birds	GCA_020800305.1	CM036928.1:3179390-8517493 Porphyrio hochstetteri isolate bPorHoc1 chromosome 24, whole genome shotgun sequence
Erithacus rubecula	European robin	31	32992	3.81436	0.612903	0.612903	Birds	GCA_903797595.2	LR812131.1:1-5428052 Erithacus rubecula genome assembly, chromosome: 27
Stictonetta naevosa	Freckled duck	17	23956	4.87984	0.705882	0.647059	Birds	GCA_011074415.1	CM021723.1:1-5584747 Stictonetta naevosa isolate SHBPF4130 breed freckled duck chromosome 27, whole genome shotgun sequence
Ficedula albicollis	Collared flycatcher	NA	NA	NA	NA	NA	Birds	GCA_000247815.2	CM002015.1:1-5572044 Ficedula albicollis isolate OC2 chromosome 27, whole genome shotgun sequence
Phoenicopterus ruber	American flamingo	62	51838	4.19045	0.612903	0.612903	Birds	GCA_009819775.1	CM020238.1:1-4586361 Phoenicopterus ruber ruber isolate bPhoRub2 chromosome 24, whole genome shotgun sequence
Streptopelia turtur	European turtle dove	64	77651	4.2632	0.546875	0.546875	Birds	GCA_901699155.2	LR594576.2:1-5000000 Streptopelia turtur genome assembly, chromosome: 27
Meleagris gallopavo	Wild turkey	NA	NA	NA	NA	NA	Birds	GCA_000146605.4	CM000990.2:1-4328165 Meleagris gallopavo isolate NT-WF06-2002-E0010 breed Aviagen turkey brand Nicholas breeding stock chromosome 29, whole genome shotgun sequence
Melopsittacus undulatus	Budgerigar	17	13504	2.2474	0.470588	0.470588	Birds	GCA_012275295.1	CM022648.1:1-5218183 Melopsittacus undulatus isolate bMelUnd1 chromosome 17, whole genome shotgun sequence
Acrocephalus scirpaceus	Eurasian reed warbler	37	46902	3.79624	0.675676	0.675676	Birds	GCA_910950805.1	OU383798.1:1-5385056 Acrocephalus scirpaceus scirpaceus genome assembly, chromosome: 24
Apus apus	Common swift	13	17239	4.98225	0.538462	0.538462	Birds	GCA_020740795.1	CM036527.1:2177724-6312354 Apus apus isolate bApuApu2 chromosome 25, whole genome shotgun sequence
Camarhynchus parvulus	Small tree finch	34	58306	4.07876	0.470588	0.470588	Birds	GCA_901933205.1	LR595722.1:1-5764500 Camarhynchus parvulus genome assembly, chromosome: 27, whole genome shotgun sequence
Ciconia maguari	Maguari stork	30	34825	4.74732	0.766667	0.766667	Birds	GCA_017639555.1	CM030214.1:3060792-7934821 Ciconia maguari isolate bCicMag1 chromosome 22, whole genome shotgun sequence
Diglossa brunneiventris	Black throated flowerpiercer	21	20555	4.52837	0.714286	0.714286	Birds	GCA_019023105.1	CM032379.1:1-5909818 Diglossa brunneiventris isolate B-95988 chromosome 27, whole genome shotgun sequence
Hemiprocne comata	Whiskered treeswift	34	49489	4.63596	0.411765	0.411765	Birds	GCA_020745705.1	CM036609.1:1-5000000 Hemiprocne comata isolate bHemCom1 chromosome 24, whole genome shotgun sequence
Lonchura striata	White rumped munia	20	112672	5.18564	0.45	0.45	Birds	GCA_021869885.1	CM016788.1:1152650-6327419 Lonchura striata domestica isolate Mets1 chromosome 27, whole genome shotgun sequence
Motacilla alba	White wagtail	34	47571	3.47038	0.852941	0.852941	Birds	GCA_013397355.1	JACXWE010000033.1:1-2869445 Motacilla alba alba isolate MOTALB_02 HiC_scaffold_31, whole genome shotgun sequence
Numida meleagris	Helmeted guineafowl	34	51459	5.51599	0.5	0.5	Birds	GCA_002078875.2	MTSP01000304.1 Numida meleagris breed g44 Domestic line isolate 19003 Scaffold310, whole genome shotgun sequence
Setophaga coronata	Yellow rumped warbler	NA	NA	NA	NA	NA	Birds	GCA_001746935.2	NA
Cairina moschata	Muscovy duck	28	30262	5.51761	0.428571	0.428571	Birds	GCA_018104995.1	JADZGK010000028.1:1-5000000 Cairina moschata isolate CM-2020 chromosome 28, whole genome shotgun sequence
Fringilla coelebs	Common chaffinch	0	NA	NA	NA	NA	Birds	GCA_015532645.2	CM032174.1:1-4050453 Fringilla coelebs coelebs isolate 17-825 chromosome 27, whole genome shotgun sequence
Gymnogyps californianus	California condor	50	43018	4.54831	0.52	0.52	Birds	GCA_018139145.1	CM030829.1:1-5133938 Gymnogyps californianus isolate 813 chromosome 28, whole genome shotgun sequence
Passer domesticus	House sparrow	0	NA	NA	NA	NA	Birds	GCA_001700915.1	CM004553.1:1-3737950 Passer domesticus isolate 8887266 chromosome 27, whole genome shotgun sequence
Amazona aestiva	Turquoise fronted amazon	12	18535	3.53204	0.333333	0.333333	Birds	GCA_017639355.1	CM029910.1:1-5312113 Amazona aestiva isolate AMXYW chromosome 23, whole genome shotgun sequence
Coloeus monedula	Western jackdaw	NA	NA	NA	NA	NA	Birds	GCA_013407035.1	CM023936.1:1-4573168 Corvus monedula isolate S_Up_J01 chromosome 27, whole genome shotgun sequence
Columba livia	Rock dove	NA	NA	NA	NA	NA	Birds	GCA_000337935.1	NW_004973342.1:1-172420 Columba livia breed Danish Tumbler unplaced genomic scaffold, Cliv_1.0 scaffold188, whole genome shotgun sequence
Corvus cornix	Hooded crow	40	53806	3.35371	0.75	0.75	Birds	GCA_023065965.1	CM022208.2:1-4857840 Corvus cornix cornix isolate S_Up_H32 chromosome 27, whole genome shotgun sequence
Falco naumanni	Lesser kestrel	24	21522	3.86387	0.583333	0.583333	Birds	GCA_017639655.1	CM030148.1:19575039-27575299 Falco naumanni isolate bFalNau1 chromosome 4, whole genome shotgun sequence
Sterna hirundo	Common tern	33	37099	5.36589	0.636364	0.636364	Birds	GCA_009819605.1	CM020454.1:1-5000000 Sterna hirundo isolate bSteHir1 chromosome 18, whole genome shotgun sequence
Alca torda	Razorbill	32	34142	4.29688	0.625	0.625	Birds	GCA_008658365.1	VMED01000032.1:1-5000000 Alca torda isolate 2006_11_07_Graehlm_vinge_78 chromosome 19, whole genome shotgun sequence
Theristicus caerulescens	Plumbeous ibis	48	44581	5.6881	0.5	0.5	Birds	GCA_020745775.1	CM036577.1:3161615-8264496 Theristicus caerulescens isolate bTheCae1 chromosome 20, whole genome shotgun sequence
Malurus cyaneus	Superb fairywren	37	28722	3.82536	0.351351	0.351351	Birds	GCA_009741485.1	CM019234.1:1-2336867 Malurus cyaneus samueli chromosome 27, whole genome shotgun sequence
Myiopsitta monachus	Monk parakeet	24	20867	2.96543	0.333333	0.333333	Birds	GCA_017639245.1	CM029919.1:1-7589817 Myiopsitta monachus isolate fujian chromosome 3, whole genome shotgun sequence
Certhia americana	Brown creeper	8	14441	4.48263	0.625	0.625	Birds	GCA_018697195.1	CM031872.1:7493212-11567988 Certhia americana isolate MSB:Bird:48106 chromosome 17, whole genome shotgun sequence
Falco rusticolus	Gyrfalcon	26	22235	3.90763	0.576923	0.576923	Birds	GCA_015220075.1	CM026669.1:85775077-93775370 Falco rusticolus isolate bFalRus1 chromosome 4, whole genome shotgun sequence
Poecile atricapillus	Black capped chickadee	12	22337	4.39007	0.583333	0.583333	Birds	GCA_011421415.1	JAAMOC010000563.1:1-1299299 Poecile atricapillus chromosome 27 scaffold563-pseudochr-CHR_27, whole genome shotgun sequence
Colaptes auratus	Northern flicker	7	11277	4.83955	0.714286	0.714286	Birds	GCA_015227895.2	JAAWVA010000042.1:109634-5534225 Colaptes auratus Ca_s42, whole genome shotgun sequence
Canis lupus	German shepherd	42	66275	6.70463	0.52381	0.52381	Mammals	GCA_905319855.2	NC_049229.1:1-7071961 Canis lupus familiaris isolate Mischka breed German Shepherd chromosome 8, alternate assembly UU_Cfam_GSD_1.0, whole genome shotgun sequence
Cervus canadensis	Elk	53	66107	6.02675	0.641509	0.641509	Mammals	GCA_019320065.1	JACTMD010000157.1:16856261-24856527 Cervus canadensis isolate Bull #8, Minnesota chromosome 6, whole genome shotgun sequence
Tachyglossus aculeatus	Short beaked echidna	NA	NA	NA	NA	NA	Mammals	GCA_015852505.1	JADRJE010000028.1:13294806-21295075 Tachyglossus aculeatus isolate mTacAcu1 chromosome 12 SUPER_6_unloc_1, whole genome shotgun sequence
Hydropotes inermis	Water deer	53	66035	5.68289	0.660377	0.660377	Mammals	GCA_020226075.1	JAGTXW010000005.1:71352748-79353068 Hydropotes inermis isolate NWPU-IOZ-05 chromosome 5, whole genome shotgun sequence
Bos grunniens	Yak	61	77147	5.9917	0.606557	0.606557	Mammals	GCA_005887515.2	VBZB01000012.1:1-4988184 Bos grunniens isolate yakHY00 chromosome 11, whole genome shotgun sequence
Equus asinus	Donkey	53	66791	5.91002	0.603774	0.603774	Mammals	GCA_016077325.2	CM027691.2:201560651-209560938 Equus asinus breed Dezhou chromosome 2, whole genome shotgun sequence
Ochotona princeps	American pika	49	64926	6.26697	0.530612	0.530612	Mammals	GCA_014633375.1	CM025737.1:40570151-48570444 Ochotona princeps isolate UAM:Mamm:113957 chromosome 17, whole genome shotgun sequence
Cervus hanglu	Central asian red deer	52	66144	5.99322	0.615385	0.615385	Mammals	GCA_010411085.1	WMHW01000012.1:17336893-25337225 Cervus hanglu yarkandensis isolate CEY-2017 chromosome 12, whole genome shotgun sequence
Microcebus murinus	Gray mouse lemur	50	65763	5.88406	0.7	0.7	Mammals	GCA_000165445.3	CM007663.1:70034572-78034880 Microcebus murinus isolate mixed chromosome 3, whole genome shotgun sequence
Acomys russatus	Golden spiny mouse	NA	NA	NA	NA	NA	Mammals	GCA_903995435.1	LR877214.1:79173676-85173960 Acomys russatus genome assembly, chromosome: 3
Callithrix jacchus	Common marmoset	49	65570	6.12817	0.693878	0.693878	Mammals	GCA_009663435.2	CM018926.1:49418245-57418559 Callithrix jacchus strain cj1700 chromosome 10, whole genome shotgun sequence
Vulpes lagopus	Arctic fox	40	66235	6.73411	0.55	0.55	Mammals	GCA_018345385.1	CM031300.1:66911036-74911320 Vulpes lagopus strain Blue_001 chromosome 6, whole genome shotgun sequence
Pan troglodytes	Chimpanzee	51	66602	6.13537	0.745098	0.745098	Mammals	GCA_002880755.3	CM009252.2:1-7471175 Pan troglodytes isolate Yerkes chimp pedigree #C0471 (Clint) chromosome 14, whole genome shotgun sequence
Bubalus bubalis	Water buffalo	54	67144	5.92457	0.592593	0.592593	Mammals	GCA_019923935.1	CM034281.1:76772318-84772635 Bubalus bubalis isolate 160015118507 breed Murrah chromosome 11, whole genome shotgun sequence
Nomascus leucogenys	Northern white cheeked gibbon	49	65456	6.29176	0.734694	0.734694	Mammals	GCA_006542625.1	CM016966.1:36752900-44753199 Nomascus leucogenys isolate Asia chromosome 22a, whole genome shotgun sequence
Microtus ochrogaster	Prairie vole	13	60175	5.78511	0.692308	0.692308	Mammals	GCA_000317375.1	JH996547.1:1-909041 Microtus ochrogaster unplaced genomic scaffold UNK117, whole genome shotgun sequence
Bos gaurus	Gaur	54	66591	5.66976	0.592593	0.611111	Mammals	GCA_014182915.2	CM024444.1:72960316-80960639 Bos gaurus isolate Gaur_Henry_Doorly_Zoo_5443 chromosome 10, whole genome shotgun sequence
Lemur catta	Ring tailed lemur	51	64405	5.94488	0.607843	0.607843	Mammals	GCA_020740605.1	CM036472.1:62298826-70299143 Lemur catta isolate mLemCat1 chromosome 1, whole genome shotgun sequence
Choloepus didactylus	Unau	51	65627	6.09762	0.647059	0.647059	Mammals	GCA_015220235.1	CM026693.1:152690810-160691106 Choloepus didactylus isolate mChoDid1 chromosome 4, whole genome shotgun sequence
Capra hircus	Goat	50	66511	5.82199	0.62	0.62	Mammals	GCA_015443085.1	CM004571.1:75214477-83214797 Capra hircus breed San Clemente chromosome 10, whole genome shotgun sequence
Bos taurus	Hereford cattle	54	66514	5.61844	0.592593	0.611111	Mammals	GCA_002263795.3	NC_037337.1:18267793-26268113 Bos taurus isolate L1 Dominette 01449 registration number 42190680 breed Hereford chromosome 10, ARS-UCD1.2, whole genome shotgun sequence
Capra aegagrus	Wild goat	50	71358	5.78149	0.62	0.62	Mammals	GCA_000978405.1	CM003223.1:18736075-26736395 Capra aegagrus isolate BamuBGIKM chromosome 10, whole genome shotgun sequence
Bos indicus	Zebu	53	66520	5.66011	0.584906	0.603774	Mammals	GCA_000247795.2	CM003030.1:18594603-26594926 Bos indicus isolate QUIL7308 breed Nelore chromosome 10, whole genome shotgun sequence
Rattus norvegicus	Brown rat	41	61552	6.45573	0.560976	0.560976	Mammals	GCA_015227675.2	NC_051350.1:23661909-31662211 Rattus norvegicus strain BN/NHsdMcwi chromosome 15, mRatBN7.2, whole genome shotgun sequence
Rhinopithecus roxellana	Golden snub nosed monkey	48	65261	6.21916	0.729167	0.729167	Mammals	GCA_007565055.1	CM017355.1:57465657-65465917 Rhinopithecus roxellana isolate Shanxi Qingling chromosome 5, whole genome shotgun sequence
Pipistrellus pipistrellus	Common pipistrelle	53	63944	6.21793	0.622642	0.622642	Mammals	GCA_903992545.1	LR862356.1:130014148-138014432 Pipistrellus pipistrellus genome assembly, chromosome: 1
Papio anubis	Olive baboon	51	65716	6.31984	0.745098	0.745098	Mammals	GCA_008728515.1	CM018186.1:79891124-87891423 Papio anubis isolate 15944 chromosome 7, whole genome shotgun sequence
Oryctolagus cuniculus	European rabbit	46	65469	6.61584	0.586957	0.586957	Mammals	GCA_000003625.1	CM000806.1:38825479-46825757 Oryctolagus cuniculus chromosome 17, whole genome shotgun sequence
Macaca mulatta	Rhesus macaque	51	65653	6.23419	0.745098	0.745098	Mammals	GCA_003339765.3	CM014342.1:80561534-88561794 Macaca mulatta isolate AG07107 chromosome 7, whole genome shotgun sequence
Lepus timidus	Mountain hare	48	66794	6.52881	0.583333	0.583333	Mammals	GCA_009760805.1	CM019685.1:43393420-51393701 Lepus timidus isolate LTM.BIO.3104 ecotype Ireland chromosome 17, whole genome shotgun sequence
Arvicanthis niloticus	African grass rat	43	61724	6.79322	0.627907	0.581395	Mammals	GCA_011762505.1	CM022253.1:61074981-69075271 Arvicanthis niloticus isolate mArvNil1 chromosome 3, whole genome shotgun sequence
Piliocolobus tephrosceles	Ugandan red colobus	51	65974	6.14081	0.72549	0.745098	Mammals	GCA_002776525.4	CM019245.1:119743062-127743322 Piliocolobus tephrosceles isolate RC106 chromosome 6, whole genome shotgun sequence
Mustela erminea	Stoat	45	66656	6.56575	0.666667	0.666667	Mammals	GCA_009829155.1	CM020572.1:70357332-78357637 Mustela erminea isolate mMusErm1 chromosome 5, whole genome shotgun sequence
Muntiacus reevesi	Reeves muntjac	51	66030	5.7819	0.666667	0.666667	Mammals	GCA_020226045.1	CM035253.1:71153760-79154080 Muntiacus reevesi isolate NWPU-IOZ-04 chromosome 8, whole genome shotgun sequence
Sylvilagus bachmani	Brush rabbit	48	67818	6.59521	0.604167	0.604167	Mammals	GCA_015711505.1	CM027402.1:42559248-50559529 Sylvilagus bachmani isolate Sample2420 chromosome 17, whole genome shotgun sequence
Pongo abelii	Sumatra orangutan	52	67081	6.25872	0.730769	0.730769	Mammals	GCA_002880775.3	CM009276.2:1-7262975 Pongo abelii isolate Susie chromosome 14, whole genome shotgun sequence
Peromyscus leucopus	White footed mouse	38	63251	6.15113	0.684211	0.684211	Mammals	GCA_004664715.2	CM026048.1:65624252-73624542 Peromyscus leucopus breed LL Stock chromosome 9, whole genome shotgun sequence
Peromyscus maniculatus	Deer mouse	40	59579	6.19043	0.675	0.675	Mammals	GCA_003704035.3	CM010887.2:41150736-49151026 Peromyscus maniculatus bairdii isolate BW chromosome 9, whole genome shotgun sequence
Pan paniscus	Bonobo	51	66618	6.13537	0.745098	0.745098	Mammals	GCA_013052645.1	NC_048253.1:1-7300273 Pan paniscus isolate Mhudiblu (Carbone #601152) chromosome 14, Mhudiblu_PPA_v0, whole genome shotgun sequence
Mus pahari	Gairdners shrewmouse	38	60335	6.47693	0.605263	0.605263	Mammals	GCA_900095145.2	LT608301.1:41358563-49358859 Mus pahari genome assembly, chromosome: 8, whole genome shotgun sequence
Homo sapiens	Human	49	67774	6.13318	0.734694	0.734694	Mammals	GCA_000001405.29	NC_000014.9:18547499-26547798 Homo sapiens chromosome 14, GRCh38.p13 Primary Assembly
Gorilla gorilla	Gorilla	50	68105	5.98719	0.74	0.74	Mammals	GCA_900199665.1	CM017861.1:18667179-26667478 Gorilla gorilla gorilla isolate Kamilah (stud number 0661) breed western lowland gorilla chromosome 14, whole genome shotgun sequence
Theropithecus gelada	Gelada	50	66028	6.35081	0.74	0.74	Mammals	GCA_003255815.1	CM009957.1:19794372-27794671 Theropithecus gelada isolate Dixy chromosome 7b, whole genome shotgun sequence
Tursiops truncatus	Bottlenose dolphin	43	66527	5.85694	0.651163	0.651163	Mammals	GCA_011762595.1	CM022275.1:70864181-78864486 Tursiops truncatus isolate mTurTru1 chromosome 2, whole genome shotgun sequence
Ailuropoda melanoleuca	Giant panda	45	67506	7.00488	0.533333	0.533333	Mammals	GCA_002007445.3	CM022838.1:1-6050761 Ailuropoda melanoleuca isolate Jingjing chromosome 20, whole genome shotgun sequence
Macaca fascicularis	Crab eating macaque	51	65631	6.23419	0.745098	0.745098	Mammals	GCA_012559485.3	CM001925.1:82225765-90226025 Macaca fascicularis chromosome 7, whole genome shotgun sequence
Mus musculus	Mouse	39	59332	6.3751	0.615385	0.615385	Mammals	GCA_000001635.9	NC_000080.7:50457959-58458264 Mus musculus strain C57BL/6J chromosome 14, GRCm39
Nasalis larvatus	Proboscis monkey	50	63799	6.42136	0.74	0.74	Mammals	GCA_000772465.1	CM003015.1:74047889-82048149 Nasalis larvatus isolate Charlie chromosome align_Mm7, whole genome shotgun sequence
Neosciurus carolinensis	Eastern gray squirrel	47	63567	6.46425	0.723404	0.723404	Mammals	GCA_902686445.2	LR738591.1:121349118-129349414 Sciurus carolinensis genome assembly, chromosome: 2
Sciurus vulgaris	Red squirrel	47	61520	6.62409	0.680851	0.680851	Mammals	GCA_902686455.2	LR738612.1:74489830-82490150 Sciurus vulgaris genome assembly, chromosome: 2
Lutra lutra	Eurasian otter	48	67104	6.83017	0.708333	0.708333	Mammals	GCA_902655055.2	LR738409.1:69312972-77313277 Lutra lutra genome assembly, chromosome: 7
Lynx canadensis	Canada lynx	48	67241	6.49595	0.583333	0.583333	Mammals	GCA_007474595.2	VHLE02000023.1:69141028-77141348 Lynx canadensis isolate LIC74 chromosome B3, whole genome shotgun sequence
Mus caroli	Ryukyu mouse	39	60228	6.5452	0.589744	0.589744	Mammals	GCA_900094665.2	LT608238.1:41576137-49576427 Mus caroli genome assembly, chromosome: 14, whole genome shotgun sequence
Mus spretus	Algerian mouse	41	63325	6.43966	0.609756	0.609756	Mammals	GCA_921997135.2	CM004108.1:40109882-48110187 Mus spretus strain SPRET/EiJ chromosome 14, whole genome shotgun sequence
Rattus rattus	Black rat	NA	NA	NA	NA	NA	Mammals	GCA_011064425.1	CM021559.1:66865439-74865777 Rattus rattus isolate New Zealand chromosome 12, whole genome shotgun sequence
Acomys dimidiatus	Eastern spiny mouse	42	61625	6.51901	0.666667	0.666667	Mammals	GCA_907164435.1	OU015378.1:122025309-128756032 Acomys dimidiatus genome assembly, chromosome: 5
Acomys kempi	Kemps spiny mouse	42	62406	6.49206	0.666667	0.666667	Mammals	GCA_907164505.1	OU015359.1:123879496-129624883 Acomys kempi genome assembly, chromosome: 5
Acomys percivali	Percivals spiny mouse	41	60867	6.54571	0.682927	0.682927	Mammals	GCA_907169655.1	OU015746.1:123869300-130657135 Acomys percivali genome assembly, chromosome: 5
Felis catus	Cat	49	66681	6.42847	0.612245	0.612245	Mammals	GCA_018350175.1	NC_058373.1:69174362-77174643 Felis catus isolate Fca126 chromosome B3, F.catus_Fca126_mat1.0, whole genome shotgun sequence
Panthera tigris	Tiger	48	66335	6.36756	0.604167	0.604167	Mammals	GCA_018350195.2	JAEQMW010000010.1:68163639-76163986 Panthera tigris isolate Pti1 scaffold_5, whole genome shotgun sequence
Felis chaus	Jungle cat	50	66427	6.42221	0.6	0.6	Mammals	GCA_019924945.1	JAGKTF010000006.1:69262459-77262806 Felis chaus isolate Fch-1a chromosome B3, whole genome shotgun sequence
Mastomys coucha	Southern multimammat mouse	42	60687	6.58087	0.619048	0.619048	Mammals	GCA_008632895.1	VSBT01000009.1:36712090-44712404 Mastomys coucha isolate ucsf_1 pScaffold9, whole genome shotgun sequence
Muntiacus muntjak	Indian muntjac	49	64255	5.81017	0.632653	0.632653	Mammals	GCA_008782695.1	VCEA01000003.1:579713068-587713403 Muntiacus muntjak isolate UTSW_UCB_Mm chromosome 3_X, whole genome shotgun sequence
Muntiacus crinifrons	Hairy fronted muntjac	53	66786	5.71363	0.641509	0.641509	Mammals	GCA_020276665.1	CM035237.1:130222981-138223301 Muntiacus crinifrons isolate NWPU-IOZ-01 chromosome 1, whole genome shotgun sequence
Gracilinanus agilis	Agile gracile opossum	NA	NA	NA	NA	NA	Mammals	GCA_016433145.1	JADWME010000002.1:549587645-557587920 Gracilinanus agilis isolate LMUSP501 chromosome 2, whole genome shotgun sequence
Dromiciops gliroides	Monito del monte	53	84324	6.02277	0.660377	0.660377	Mammals	GCA_019393635.1	CM033366.1:173051255-181051491 Dromiciops gliroides isolate mDroGli1 chromosome 2, whole genome shotgun sequence
Antechinus flavipes	Yellow footed antechinus	47	80977	5.57984	0.659574	0.680851	Mammals	GCA_016432865.1	CM028218.1:509475909-517476148 Antechinus flavipes isolate AdamAnt ecotype Samford, QLD, Australia chromosome 2, whole genome shotgun sequence
Trichosurus vulpecula	Common brushtail possum	50	85770	5.60025	0.58	0.58	Mammals	GCA_011100635.1	CM021912.1:174084156-182084383 Trichosurus vulpecula isolate mTriVul1 chromosome 8, whole genome shotgun sequence
Neogale vison	American mink	46	67018	6.6946	0.652174	0.652174	Mammals	GCA_020171115.1	CM035042.1:69678379-77678684 Neovison vison isolate M4711 chromosome 13, whole genome shotgun sequence
Giraffa camelopardalis	Giraffe	54	67817	5.90587	0.611111	0.611111	Mammals	GCA_006408565.1	CM029955.1:69545832-77546152 Giraffa camelopardalis rothschildi chromosome 7, whole genome shotgun sequence
Phyllostomus discolor	Pale spear nosed bat	52	64423	6.04099	0.557692	0.557692	Mammals	GCA_004126475.3	CM014254.2:140086317-148086592 Phyllostomus discolor isolate MPI-MPIP mPhyDis1 chromosome 1, whole genome shotgun sequence
Phacochoerus africanus	Common warthog	52	66117	6.09745	0.596154	0.596154	Mammals	GCA_016906955.1	CM029260.1:73548389-81548598 Phacochoerus africanus isolate WHEZ1 chromosome 9, whole genome shotgun sequence
Suricata suricatta	Meerkat	50	66285	6.46742	0.54	0.52	Mammals	GCA_006229205.1	CM016979.1:66535630-74535908 Suricata suricatta isolate VVHF042 chromosome 9, whole genome shotgun sequence
Rhinolophus sinicus	Chinese rufous horseshoe bat	55	65212	5.90922	0.636364	0.636364	Mammals	GCA_001888835.1	CM036419.1:72426146-80426463 Rhinolophus sinicus isolate mRhiSin1 chromosome 6, whole genome shotgun sequence
Neomonachus schauinslandi	Hawaiian monk seal	49	66859	6.93871	0.591837	0.591837	Mammals	GCA_002201575.2	CM035905.1:67712571-75712873 Neomonachus schauinslandi chromosome 9, whole genome shotgun sequence
Leopardus geoffroyi	Geoffroys cat	49	66528	6.28647	0.591837	0.591837	Mammals	GCA_018350155.1	CM031399.1:69399522-77399803 Leopardus geoffroyi isolate Oge1 chromosome B3, whole genome shotgun sequence
Arvicola amphibius	European water vole	67	51418	6.34611	0.625	0.625	Mammals	GCA_903992535.2	LR862393.1:54852959-64853264 Arvicola amphibius genome assembly, chromosome: 13
Zalophus californianus	California sea lion	46	67258	6.9599	0.521739	0.521739	Mammals	GCA_009762305.2	CM019807.2:68246656-76246943 Zalophus californianus isolate mZalCal1 chromosome 6, whole genome shotgun sequence
Prionailurus bengalensis	Leopard cat	50	67047	6.45174	0.6	0.6	Mammals	GCA_016509475.2	CM028184.1:69686268-77686549 Prionailurus bengalensis isolate Pbe53 chromosome B3, whole genome shotgun sequence
Giraffa tippelskirchi	Masai giraffe	55	69337	5.90043	0.618182	0.618182	Mammals	GCA_013496395.1	CM018109.1:78549347-86549667 Giraffa tippelskirchi isolate OR1865 chromosome 7, whole genome shotgun sequence
Monodelphis domestica	Gray short tailed opossum	47	84649	6.06668	0.638298	0.638298	Mammals	GCA_000002295.1	NC_008801.1:167629982-175630296 Monodelphis domestica chromosome 1, MonDom5, whole genome shotgun sequence
Cervus elaphus	Red deer	54	66122	5.9112	0.62963	0.62963	Mammals	GCA_910594005.1	OU343089.1:74232700-82233065 Cervus elaphus genome assembly, chromosome: 12
Peromyscus polionotus	Oldfield mouse	40	59610	6.25603	0.675	0.7	Mammals	GCA_003704135.2	CM010911.1:39970916-47971206 Peromyscus polionotus subgriseus isolate PO chromosome 9, whole genome shotgun sequence
Onychomys torridus	Southern grasshopper mouse	39	59006	6.32253	0.666667	0.666667	Mammals	GCA_903995425.1	LR877196.1:38785691-46785981 Onychomys torridus genome assembly, chromosome: 9
Camelus ferus	Wild bactrian camel	54	65998	6.18499	0.648148	0.648148	Mammals	GCA_009834535.1	CM020773.1:27531286-35531597 Camelus ferus isolate YT-003-E chromosome 6, whole genome shotgun sequence
Ginglymostoma cirratum	Nurse shark	63	71619	2.71483	0.920635	0.936508	Cartilaginous fishes	GCA_024137785.1	JAHRHZ010000115.1:1-2779225 Ginglymostoma cirratum isolate FLO180531 Super-Scaffold_100621, whole genome shotgun sequence
Stegostoma fasciatum	Zebra shark	73	64159	2.84082	0.945205	0.945205	Cartilaginous fishes	GCA_022316705.1	CM039270.1:7066107-12713090 Stegostoma fasciatum isolate 6-17 chromosome 44, whole genome shotgun sequence
Epinephelus moara	Epinephelus moara	NA	NA	NA	NA	NA	Teleosts	GCA_006386435.1	CM016921.1:1-5094660 Epinephelus moara isolate mb chromosome 21, whole genome shotgun sequence
Rhinogobius similis	Oriental river goby	NA	NA	NA	NA	NA	Teleosts	GCA_019453435.1	CM033631.1:35970828-42757934 Rhinogobius similis isolate CL2600 chromosome 13, whole genome shotgun sequence
Trachemys scripta	Red eared slider	128	115077	5.50137	0.71875	0.71875	Reptiles	GCA_013100865.1	CM023067.1:36368741-44368917 Trachemys scripta elegans isolate TJP31775 chromosome 12, whole genome shotgun sequence
