# Supplementary material for: Origin and evolutionary malleability of T cell receptor α diversity
Source: Nature. 2023 Jun 21;619(7968):193–200. doi: 10.1038/s41586-023-06218-x (PMC10322711; doi:10.1038/s41586-023-06218-x)
Supplement: Supplementary file 8 — Summary of sequence runs. [file 41586_2023_6218_MOESM8_ESM.xlsx]

## Sheet: Runs
Supplementary Table 5 | Summary of sequencing runs.
Species	Machine	read length	min read threshold/UMI	RNA (ug)	Sample indices	Reads	Mapped to C	Mapped to V	cDNA molecules(UMI count)	Errors corrected	Reads/UMIs	Accession Numbers	Biosample
P. progenetica	MiSeq	300	3	8	2 to 5	1108854	957998	498883	24803	97	20.1138	Giorgetti et al., 2021.	PRJNA612865
D. rerio	MiSeq	300	3	48	1	4109009	3200665	2024268	379817	248	5.32959	SUB11719365 and SUB11892108	PRJNA865512
D. rerio	HiSeq 2500	250	12	196	1 to 4	123324349	98856840	57241112	1448703	25881	39.512	SUB11892260	PRJNA865512
P. progenetica	MiSeq	300	3	4	2 to 5	816721	433217	246094	5371	81	45.819	Giorgetti et al., 2021.	PRJNA612865
M. musculus	HiSeq 2500	250	6	2	1	30087016	27252764	20247265	706982	1848	28.639	SUB11896503	PRJNA865512
D. rerio	MiSeq	300	3	36	Va mutants	19517941	13767563	8333823	958565	1334	8.69406	SUB11896355 and SUB11896470	PRJNA865921
D. rerio	HiSeq 2500	250	12	300	1 to 5	196697108	132677808	91422397	1099562	16623	83.1444	SUB11896168	PRJNA865512
L. africana	MiSeq	300	3	1.5	1 to 3	18187929	12336611	8027701	74922	17789	107.147	SUB11896804	PRJNA865512
L. africana	MiSeq	300	3	2.25	1 to 3	24961283	19055220	10473781	226546	26782	46.2325	SUB11896645	PRJNA865512
L. africana	MiSeq	300	3	36	1 to 3	15101179	11728862	6944288	1190221	2990	5.83445	SUB11896686	PRJNA865512
O. mykiss	MiSeq	300	3	9	1 to 3	47766266	40929994	6857355	625262	5985	10.9672	SUB11906440 and SUB11906527	PRJNA865512
D. rerio	Novaseq 6000	250	12	160	6	95510878	56842433	46152150	154057	35623	299.578	SUB11896279 and SUB11896380	PRJNA865512
O. mykiss	Novaseq 6000	250	20	24	1	139888278	73791312	39202839	784094	10518	49.9976	SUB11906544 and SUB11906838	PRJNA865512
M. musculus	Novaseq 6000	250	12	4	2 to 3	188174535	125148579	54810755	1008919	26049	54.3262	SUB11923574 and SUB11923628	PRJNA865512
L. africana	Novaseq 6000	250	12	120	1 to 3	903549749	596295503	446647557	5761021	575161	77.5292	SUB11900772 and SUB11906727	PRJNA865512
C. punctatum	MiSeq	300	3	12	1	20263215	14896791	4584210	370176	22624	12.3839	SUB11923687 and SUB11923713	PRJNA865512
A. ruthenus	MiSeq	300	5	12	1	15781302	6337119	775841	73196	655	10.5995	SUB11923716 and SUB11923732	PRJNA865512
O. mykiss	MiSeq	300	12	12	3	5150779	3520067	1074708	8446	1446	127.245	SUB11923740 and SUB11923806	PRJNA865512
P. senegalus	MiSeq	300	3	24	1 to 2	18094493	10942953	5179032	330937	38221	15.6496	SUB11923899	PRJNA865512
P. annectens	MiSeq	300	3	24	1 to 2	25740186	18882700	6153241	394707	22259	15.5894	SUB11924001	PRJNA865512
D. rerio	Novaseq 6000	250	5	12	Ca mutants	20123252	4617084	3107697	52652	7518	59.0233	SUB11924052 and SUB11924116	PRJNA865921
D. rerio	MiSeq	300	6	8	Ca mutants	5967279	2766619	297791	24355	68	12.2271	SUB11924094 and SUB11924133	PRJNA865921
