# Supplementary material for: Origin and evolutionary malleability of T cell receptor α diversity
Source: Nature. 2023 Jun 21;619(7968):193–200. doi: 10.1038/s41586-023-06218-x (PMC10322711; doi:10.1038/s41586-023-06218-x)
Supplement: Supplementary file 9 — Oligonucleotide primers used in this study. [file 41586_2023_6218_MOESM9_ESM.xlsx]

## Sheet: Runs
Species	Machine	read length	min read threshold/UMI	RNA (ug)	Sample indices	Reads	Mapped to C	Mapped to V	cDNA molecules(UMI count)	Errors corrected	Reads/UMIs	Accession	Biosample
P. progenetica	MiSeq	300	3	8	2 to 5	1108854	957998	498883	24803	97	20.1138	Minifish paper	PRJNA612865
D. rerio	MiSeq	300	3	48	1	4109009	3200665	2024268	379817	248	5.32959	SUB11719365 and SUB11892108	PRJNA865512
D. rerio	HiSeq 2500	250	12	196	1 to 4	123324349	98856840	57241112	1448703	25881	39.512	SUB11892260	PRJNA865512
P. progenetica	MiSeq	300	3	4	2 to 5	816721	433217	246094	5371	81	45.819	Minifish paper	PRJNA612865
M. musculus	HiSeq 2500	250	6	2	1	30087016	27252764	20247265	706982	1848	28.639	SUB11896503	PRJNA865512
D. rerio	MiSeq	300	3	36	Va mutants	19517941	13767563	8333823	958565	1334	8.69406	SUB11896355 and SUB11896470	PRJNA865921
D. rerio	HiSeq 2500	250	12	300	1 to 5	196697108	132677808	91422397	1099562	16623	83.1444	SUB11896168	PRJNA865512
L. africana	MiSeq	300	3	1.5	1 to 3	18187929	12336611	8027701	74922	17789	107.147	SUB11896804	PRJNA865512
L. africana	MiSeq	300	3	2.25	1 to 3	24961283	19055220	10473781	226546	26782	46.2325	SUB11896645	PRJNA865512
L. africana	MiSeq	300	3	36	1 to 3	15101179	11728862	6944288	1190221	2990	5.83445	SUB11896686	PRJNA865512
O. mykiss	MiSeq	300	3	9	1 to 3	47766266	40929994	6857355	625262	5985	10.9672	SUB11906440 and SUB11906527	PRJNA865512
D. rerio	Novaseq 6000	250	12	160	6	95510878	56842433	46152150	154057	35623	299.578	SUB11896279 and SUB11896380	PRJNA865512
O. mykiss	Novaseq 6000	250	20	24	1	139888278	73791312	39202839	784094	10518	49.9976	SUB11906544 and SUB11906838	PRJNA865512
M. musculus	Novaseq 6000	250	12	4	2 to 3	188174535	125148579	54810755	1008919	26049	54.3262	SUB11923574 and SUB11923628	PRJNA865512
L. africana	Novaseq 6000	250	12	120	1 to 3	903549749	596295503	446647557	5761021	575161	77.5292	SUB11900772 and SUB11906727	PRJNA865512
C. punctatum	MiSeq	300	3	12	1	20263215	14896791	4584210	370176	22624	12.3839	SUB11923687 and SUB11923713	PRJNA865512
A. ruthenus	MiSeq	300	5	12	1	15781302	6337119	775841	73196	655	10.5995	SUB11923716 and SUB11923732	PRJNA865512
O. mykiss	MiSeq	300	12	12	3	5150779	3520067	1074708	8446	1446	127.245	SUB11923740 and SUB11923806	PRJNA865512
P. senegalus	MiSeq	300	3	24	1 to 2	18094493	10942953	5179032	330937	38221	15.6496	SUB11923899	PRJNA865512
P. annectens	MiSeq	300	3	24	1 to 2	25740186	18882700	6153241	394707	22259	15.5894	SUB11924001	PRJNA865512
D. rerio	Novaseq 6000	250	5	12	Ca mutants	20123252	4617084	3107697	52652	7518	59.0233	SUB11924052 and SUB11924116	PRJNA865921
D. rerio	MiSeq	300	6	8	Ca mutants	5967279	2766619	297791	24355	68	12.2271	SUB11924094 and SUB11924133	PRJNA865921

## Sheet: Primers
Supplementary Table 6 | Primers used in this study.
Zebrafish Alpha	Outer	OBG_175	CGTTGTGCTTTGTGAAGTCAGTTGCCAGGCATG
	Inner	OBG_179	acactctttccctacacgacgctcttccgatctNNNNCCACTTGGTAAATATTCGGCTTCAC
	Inner	OBG_180	acactctttccctacacgacgctcttccgatctNNNNNCCACTTGGTAAATATTCGGCTTCAC
	Inner	OBG_181	acactctttccctacacgacgctcttccgatctNNNNNNCCACTTGGTAAATATTCGGCTTCAC
	Genotyping	Ca.ZF.gen.2_F	TCAGTTGATACTTTGACTGTATAG
Zebrafish Alpha for Cas experiments	Outer	OBG_225	CGGTAATGTTGAACWCGTTGTGCTTTGTGAAGTCAG
	Inner	OBG_226	acactctttccctacacgacgctcttccgatctNNNNAGTCAGTTGCCAGGCATGAG
	Inner	OBG_227	acactctttccctacacgacgctcttccgatctNNNNNAGTCAGTTGCCAGGCATGAG
	Inner	OBG_228	acactctttccctacacgacgctcttccgatctNNNNNNAGTCAGTTGCCAGGCATGAG
Zebrafish Beta	Outer	OBG_30	TGGCATGTGGGTCTGTCGCTACATCTTCAG
	Inner	OBG_168	acactctttccctacacgacgctcttccgatctNNNNCATTTAGAATCTTTACGRATGGTTCACTCTTG
	Inner	OBG_169	acactctttccctacacgacgctcttccgatctNNNNNCATTTAGAATCTTTACGRATGGTTCACTCTTG
	Inner	OBG_170	acactctttccctacacgacgctcttccgatctNNNNNNCATTTAGAATCTTTACGRATGGTTCACTCTTG
Medaka Alpha	Outer	OBG_171	TGTCTTGTAAAGCTTGTGGCCAAGCACACGTCGTC
	Inner	OBG_172	acactctttccctacacgacgctcttccgatctNNNNGTAGTAAAAGTCCGGCTTGACTTC
	Inner	OBG_173	acactctttccctacacgacgctcttccgatctNNNNNGTAGTAAAAGTCCGGCTTGACTTC
	Inner	OBG_174	acactctttccctacacgacgctcttccgatctNNNNNNGTAGTAAAAGTCCGGCTTGACTTC
Medaka Beta	Outer	OBG_21	CGCTGTCCGTCGCCACACCTTTGC
	Inner	P5+OBG_19.c_4N	acactctttccctacacgacgctcttccgatctNNNNAGAACCTTGACTCTAGTTGGAGCTRTGAC
	Inner	P5+OBG_19.c_5N	acactctttccctacacgacgctcttccgatctNNNNNAGAACCTTGACTCTAGTTGGAGCTRTGAC
	Inner	P5+OBG_19.c_6N	acactctttccctacacgacgctcttccgatctNNNNNNAGAACCTTGACTCTAGTTGGAGCTRTGAC
Minifish Alpha	Outer	Mf_a_R_1	CCAAAAAGCCGCCGTGCTGCTTAACGC
	Inner	Mf_a_R_2+P5 +4N	acactctttccctacacgacgctcttccgatctNNNNCCATTGTCAACCTTGTAAATAGC
Minifish Beta	Outer	Mf_b_R_1	CTGAAGCCACACATGTGAGTGTCCGGTG
	Inner	Mf_b_R_2+P5+5N	acactctttccctacacgacgctcttccgatctNNNNNTCTTACAACTCTCCTTAACATGGG
Elephant Alpha	Outer	OBG_205	CAGGCAGACAGAAGTGTTGCTGGACTTAG
	Inner	OBG_209	acactctttccctacacgacgctcttccgatctNNNNAGGGGTTGGGGTCTTGGATATC
	Inner	OBG_210	acactctttccctacacgacgctcttccgatctNNNNNAGGGGTTGGGGTCTTGGATATC
	Inner	OBG_211	acactctttccctacacgacgctcttccgatctNNNNNNAGGGGTTGGGGTCTTGGATATC
Elephant Beta	Outer	OBG_204	AGATCTCTGCCTCTGAGGGTTCAAACACGG
	Inner	OBG_206	acactctttccctacacgacgctcttccgatctNNNNGGGGTCACCTTGCTCAGGTCG
	Inner	OBG_207	acactctttccctacacgacgctcttccgatctNNNNNGGGGTCACCTTGCTCAGGTCG
	Inner	OBG_208	acactctttccctacacgacgctcttccgatctNNNNNNGGGGTCACCTTGCTCAGGTCG
Trout alpha	Outer	OBG_212	ATTGTGTGCGCTGAAATCTGTAGCCAGGCAAG
	Inner	OBG_213	acactctttccctacacgacgctcttccgatctNNNNCAAGCTGTAGTAAGATGGGTCATG
	Inner	OBG_214	acactctttccctacacgacgctcttccgatctNNNNNCAAGCTGTAGTAAGATGGGTCATG
	Inner	OBG_215	acactctttccctacacgacgctcttccgatctNNNNNNCAAGCTGTAGTAAGATGGGTCATG
Trout beta 1	Outer	OBG_220	CTTCTTGTTTCTATCTTCACACTCCTTAGCGGAG
	Inner	OBG_222	acactctttccctacacgacgctcttccgatctNNNNGGTTCAGTGACTTTGATGTTTGG
	Inner	OBG_223	acactctttccctacacgacgctcttccgatctNNNNNGGTTCAGTGACTTTGATGTTTGG
	Inner	OBG_224	acactctttccctacacgacgctcttccgatctNNNNNNGGTTCAGTGACTTTGATGTTTGG
Sterlet alpha 1	Inner	OBG_248	CTTTCTGGGAGAAATGCTACCACACTGTATTGCTTG
Sterlet alpha 2	Inner	OBG_249	CTTTGCTTTCTGGGAGAAATGCCACCACACTGTATTG
Sterlet alpha 1 and 2	Outer	OBG_250	acactctttccctacacgacgctcttccgatctNNNNNAACTGAAGTCTGTGATGAGACAGGCTCTG
	Outer	OBG_251	acactctttccctacacgacgctcttccgatctNNNNNNAACTGAAGTCTGTGATGAGACAGGCTCTG
	Outer	OBG_252	acactctttccctacacgacgctcttccgatctNNNNNNNAACTGAAGTCTGTGATGAGACAGGCTCTG
Sterlet beta 1 and 2	Inner	OBG_265	GTCMTCTCTGTTCTTGCCATTGATCTTCCAGGTG
	Outer	OBG_266	acactctttccctacacgacgctcttccgatctNNNNGGTAGAAATTAGTGGCCAGAC
	Outer	OBG_267	acactctttccctacacgacgctcttccgatctNNNNNGGTAGAAATTAGTGGCCAGAC
	Outer	OBG_268	acactctttccctacacgacgctcttccgatctNNNNNNGGTAGAAATTAGTGGCCAGAC
Bamboo shark alpha	Inner	OBG_269	GGAAATAATCGGTGGCCAGGCACGCTG
	Outer	OBG_270	acactctttccctacacgacgctcttccgatctNNNNGTACAAGGATGGTTCAGATGGTG
	Outer	OBG_271	acactctttccctacacgacgctcttccgatctNNNNNGTACAAGGATGGTTCAGATGGTG
	Outer	OBG_272	acactctttccctacacgacgctcttccgatctNNNNNNGTACAAGGATGGTTCAGATGGTG
Bamboo shark beta 1	Inner	OBG_257	CATCAGTCGCTGATATCGCAGTGCCATCCAG
	Outer	OBG_259	acactctttccctacacgacgctcttccgatctNNNNNCTTTCTGTTTAATCTCATCTGGTGAG
	Outer	OBG_260	acactctttccctacacgacgctcttccgatctNNNNNNCTTTCTGTTTAATCTCATCTGGTGAG
	Outer	OBG_261	acactctttccctacacgacgctcttccgatctNNNNNNNCTTTCTGTTTAATCTCATCTGGTGAG
Bamboo shark beta 2	Inner	OBG_258	CCATCCACTGATCTGGAATTAGGATCAGTCAG
	Outer	OBG_262	acactctttccctacacgacgctcttccgatctNNNNCTGCTTCTTATTAACTTCTTCTGGAG
	Outer	OBG_263	acactctttccctacacgacgctcttccgatctNNNNNCTGCTTCTTATTAACTTCTTCTGGAG
	Outer	OBG_264	acactctttccctacacgacgctcttccgatctNNNNNNCTGCTTCTTATTAACTTCTTCTGGAG
Bamboo shark delta	Inner	OBG_253	GGATGGTCTTGGGGAAGAAGTCATCGGCCAGACAG
	Outer	OBG_254	acactctttccctacacgacgctcttccgatctNNNNNGACTGGCGGGTAGAAGACCGACAG
	Outer	OBG_255	acactctttccctacacgacgctcttccgatctNNNNNNGACTGGCGGGTAGAAGACCGACAG
	Outer	OBG_256	acactctttccctacacgacgctcttccgatctNNNNNNNGACTGGCGGGTAGAAGACCGACAG
Bichir alpha	Inner	OBG_273	GGTTAGTGCTGCTCAAGGTATCCACAAGACAAG
	Outer	OBG_274	acactctttccctacacgacgctcttccgatctNNNNATATAGGCAGAAGGTTTGGAG
	Outer	OBG_275	acactctttccctacacgacgctcttccgatctNNNNNATATAGGCAGAAGGTTTGGAG
	Outer	OBG_276	acactctttccctacacgacgctcttccgatctNNNNTATAGGCAGAAGGTTTGGAG
Bichir beta 1	Inner	OBG_281	GTGGCAAATCCCAGGTAATAGTTATGTGGTCAG
Bichir beta 2 and 4	Inner	OBG_282	GGTAGAAGTCAGAGGCCAGGCACACCAGAG
Bichir beta 3	Inner	OBG_283	GTGGCAAATCCCAGGTAATAGTTATGTGGTCAG
Bichir beta 5	Inner	OBG_284	GGTAAAAATCTGTGGCCAGGCATACCAGAG
Bichir beta 1	Outer	OBG_285	acactctttccctacacgacgctcttccgatctNNNNGATTTCCAGAGTTGGTTCAG
Bichir beta 2	Outer	OBG_286	acactctttccctacacgacgctcttccgatctNNNNNTTGTATGGCACTGGCTCAAG
Bichir beta 3	Outer	OBG_287	acactctttccctacacgacgctcttccgatctNNNNNGTTCATTTTGTGATGGACTG
Bichir beta 4	Outer	OBG_288	acactctttccctacacgacgctcttccgatctNNNNNTGAGGCTCAGCAATACTTCG
Bichir beta 5	Outer	OBG_289	acactctttccctacacgacgctcttccgatctNNNNNCCTGTAACTGCAGGTTCAAG
Lungfish alpha	Inner	OBG_290	GGTGCGAAATCAGTGACAAGGCACACTGGTG
	Outer	OBG_291	acactctttccctacacgacgctcttccgatctNNNNGTTGAAGAATGTAGACTGATGG
	Outer	OBG_292	acactctttccctacacgacgctcttccgatctNNNNNGTTGAAGAATGTAGACTGATGG
	Outer	OBG_293	acactctttccctacacgacgctcttccgatctNNNNNNGTTGAAGAATGTAGACTGATGG
Lungfish delta	Inner	OBG_294	TAGCGAGACATGCAATGGTGCTGCCACCTG
	Outer	OBG_295	acactctttccctacacgacgctcttccgatctNNNNGCCATACATGAAGACAGACGG
	Outer	OBG_296	acactctttccctacacgacgctcttccgatctNNNNNGCCATACATGAAGACAGACGG
	Outer	OBG_297	acactctttccctacacgacgctcttccgatctNNNNNNGCCATACATGAAGACAGACGG
Lungfish beta	Inner	OBG_298	CATGATCTGGATAGAAGTCATATGCCACACAGAC
	Inner	OBG_299	CAGAATCTGGATAGAAGTCATATGCCACACAGAC
	Outer	OBG_300	acactctttccctacacgacgctcttccgatctNNNNGGATGAAATATGGAGACTTTAGG
	Outer	OBG_301	acactctttccctacacgacgctcttccgatctNNNNNGGATGAAATATGGAGACTTTAGG
	Outer	OBG_302	acactctttccctacacgacgctcttccgatctNNNNNNGGATGAAATATGGAGACTTTAGG
	Outer	OBG_303	acactctttccctacacgacgctcttccgatctNNNNGGCTCAAATATGGAAACCTTAGG
	Outer	OBG_304	acactctttccctacacgacgctcttccgatctNNNNGGCTCAAATATGGAAACCTTAGG
	Outer	OBG_305	acactctttccctacacgacgctcttccgatctNNNNGGCTCAAATATGGAAACCTTAGG
	Outer	OBG_306	acactctttccctacacgacgctcttccgatctNNNNCAGATGGTTGAGCTGTGGAG
	Outer	OBG_307	acactctttccctacacgacgctcttccgatctNNNNNCAGATGGTTGAGCTGTGGAG
	Outer	OBG_308	acactctttccctacacgacgctcttccgatctNNNNNNCAGATGGTTGAGCTGTGGAG
