# Supplementary material for: Origin and evolutionary malleability of T cell receptor α diversity
Source: Nature. 2023 Jun 21;619(7968):193–200. doi: 10.1038/s41586-023-06218-x (PMC10322711; doi:10.1038/s41586-023-06218-x)
Supplement: Supplementary file 10 — Source Data Fig. 1 [file 41586_2023_6218_MOESM10_ESM.xlsx]

## Sheet: Sheet 1
Figure 1a
CDR3.length	Freq	sp	genotype
25	7.83658e-05	Danio rerio	WT
26	5.22439e-05	Danio rerio	WT
27	2.61219e-05	Danio rerio	WT
28	5.22439e-05	Danio rerio	WT
29	0.000208975	Danio rerio	WT
30	0.00444073	Danio rerio	WT
31	0.000365707	Danio rerio	WT
32	0.000914268	Danio rerio	WT
33	0.0503109	Danio rerio	WT
34	0.00125385	Danio rerio	WT
35	0.00386605	Danio rerio	WT
36	0.190429	Danio rerio	WT
37	0.00276893	Danio rerio	WT
38	0.00728802	Danio rerio	WT
39	0.250771	Danio rerio	WT
40	0.00478031	Danio rerio	WT
41	0.00990021	Danio rerio	WT
42	0.278564	Danio rerio	WT
43	0.00483256	Danio rerio	WT
44	0.00540724	Danio rerio	WT
45	0.148346	Danio rerio	WT
46	0.00370932	Danio rerio	WT
47	0.00161956	Danio rerio	WT
48	0.028499	Danio rerio	WT
49	0.000731414	Danio rerio	WT
50	0.000417951	Danio rerio	WT
51	0.000235097	Danio rerio	WT
52	0	Danio rerio	WT
53	7.83658e-05	Danio rerio	WT
54	5.22439e-05	Danio rerio	WT
55	0	Danio rerio	WT
25	0.000196153	Mus musculus	WT
26	0.000235384	Mus musculus	WT
27	0.00198605	Mus musculus	WT
28	0.000600718	Mus musculus	WT
29	0.000708603	Mus musculus	WT
30	0.010911	Mus musculus	WT
31	0.00186836	Mus musculus	WT
32	0.00223369	Mus musculus	WT
33	0.0347338	Mus musculus	WT
34	0.00583555	Mus musculus	WT
35	0.00689968	Mus musculus	WT
36	0.109676	Mus musculus	WT
37	0.015425	Mus musculus	WT
38	0.0152264	Mus musculus	WT
39	0.211816	Mus musculus	WT
40	0.0246442	Mus musculus	WT
41	0.0212311	Mus musculus	WT
42	0.243303	Mus musculus	WT
43	0.0249359	Mus musculus	WT
44	0.0172566	Mus musculus	WT
45	0.132675	Mus musculus	WT
46	0.0145178	Mus musculus	WT
47	0.00989592	Mus musculus	WT
48	0.0572669	Mus musculus	WT
49	0.00686045	Mus musculus	WT
50	0.00375388	Mus musculus	WT
51	0.0172982	Mus musculus	WT
52	0.00245927	Mus musculus	WT
53	0.00110581	Mus musculus	WT
54	0.00386176	Mus musculus	WT
55	0.000581103	Mus musculus	WT

## Sheet: Sheet2
Figure 1b
CDR3.length	Freq	sp	genotype
25	0	Danio rerio	Mutant
26	0.000359518	Danio rerio	Mutant
27	0	Danio rerio	Mutant
28	0	Danio rerio	Mutant
29	0.000898796	Danio rerio	Mutant
30	0.00377494	Danio rerio	Mutant
31	0.000359518	Danio rerio	Mutant
32	0.00557253	Danio rerio	Mutant
33	0.0348733	Danio rerio	Mutant
34	0.00593205	Danio rerio	Mutant
35	0.0192342	Danio rerio	Mutant
36	0.132662	Danio rerio	Mutant
37	0.0134819	Danio rerio	Mutant
38	0.0285817	Danio rerio	Mutant
39	0.213374	Danio rerio	Mutant
40	0.0226496	Danio rerio	Mutant
41	0.0418839	Danio rerio	Mutant
42	0.234046	Danio rerio	Mutant
43	0.0231889	Danio rerio	Mutant
44	0.0248068	Danio rerio	Mutant
45	0.130325	Danio rerio	Mutant
46	0.0177962	Danio rerio	Mutant
47	0.00844868	Danio rerio	Mutant
48	0.0305591	Danio rerio	Mutant
49	0.0039547	Danio rerio	Mutant
50	0.00125831	Danio rerio	Mutant
51	0.00125831	Danio rerio	Mutant
52	0.000179759	Danio rerio	Mutant
53	0.000359518	Danio rerio	Mutant
54	0.000179759	Danio rerio	Mutant
55	0	Danio rerio	Mutant
25	0.000376719	Mus musculus	Mutant
26	0.000565078	Mus musculus	Mutant
27	0.00131852	Mus musculus	Mutant
28	0.00131852	Mus musculus	Mutant
29	0.00226031	Mus musculus	Mutant
30	0.00414391	Mus musculus	Mutant
31	0.0050857	Mus musculus	Mutant
32	0.00809945	Mus musculus	Mutant
33	0.0124317	Mus musculus	Mutant
34	0.0156338	Mus musculus	Mutant
35	0.0205312	Mus musculus	Mutant
36	0.0337163	Mus musculus	Mutant
37	0.0436994	Mus musculus	Mutant
38	0.0566962	Mus musculus	Mutant
39	0.0759088	Mus musculus	Mutant
40	0.0862686	Mus musculus	Mutant
41	0.0800527	Mus musculus	Mutant
42	0.102656	Mus musculus	Mutant
43	0.0830665	Mus musculus	Mutant
44	0.0766623	Mus musculus	Mutant
45	0.0721416	Mus musculus	Mutant
46	0.0525523	Mus musculus	Mutant
47	0.050857	Mus musculus	Mutant
48	0.0404973	Mus musculus	Mutant
49	0.0275005	Mus musculus	Mutant
50	0.0173291	Mus musculus	Mutant
51	0.0109248	Mus musculus	Mutant
52	0.00866453	Mus musculus	Mutant
53	0.00489734	Mus musculus	Mutant
54	0.00301375	Mus musculus	Mutant
55	0.00113016	Mus musculus	Mutant

## Sheet: Sheet3
Figure 1d
nucleotide	total.entropy	mutual.information	gene	species
1	0	0	0	Danio rerio
2	0	0	0	Danio rerio
3	0.460028	0.460028	V	Danio rerio
4	0.0291331	0.0247797	V	Danio rerio
5	0.0115175	0.00320653	V	Danio rerio
6	1.1911	1.18417	V	Danio rerio
7	0.508805	0.491618	V	Danio rerio
8	0.0852971	0.0760472	V	Danio rerio
9	0.0947637	0.0675914	V	Danio rerio
10	1.46734	1.20025	V	Danio rerio
11	1.75193	1.07295	V	Danio rerio
12	0.561951	0.444598	J	Danio rerio
13	1.50825	0.736308	J	Danio rerio
14	1.02336	0.637747	J	Danio rerio
15	1.10653	0.989102	J	Danio rerio
16	1.63959	1.38222	J	Danio rerio
17	1.81909	1.7478	J	Danio rerio
18	1.68487	1.66858	J	Danio rerio
19	1.65436	1.64328	J	Danio rerio
20	1.67716	1.66846	J	Danio rerio
21	1.45782	1.45168	J	Danio rerio
22	0.97983	0.976965	J	Danio rerio
23	1.09646	1.09316	J	Danio rerio
24	1.46369	1.45749	J	Danio rerio
25	1.75434	1.74901	J	Danio rerio
26	1.91933	1.91579	J	Danio rerio
27	1.92866	1.91918	J	Danio rerio
28	1.9186	1.91409	J	Danio rerio
29	1.55741	1.55281	J	Danio rerio
30	1.98406	1.97727	J	Danio rerio
31	0.386986	0.381348	J	Danio rerio
32	0.214767	0.209634	J	Danio rerio
33	1.14983	1.14568	J	Danio rerio
34	1.5375	1.53112	J	Danio rerio
35	0.00722849	0.00254843	J	Danio rerio
36	1.91502	1.90934	J	Danio rerio
37	1.01077	1.00551	J	Danio rerio
38	0.553534	0.547537	J	Danio rerio
39	1.73485	1.72789	J	Danio rerio
40	0.169194	0.168993	J	Danio rerio
41	0	0	0	Danio rerio
42	0.536718	0.531961	J	Danio rerio
1	0	0	0	Mus musculus
2	0	0	0	Mus musculus
3	0.403375	0.403375	V	Mus musculus
4	0.202454	0.199234	V	Mus musculus
5	0.319016	0.303093	V	Mus musculus
6	1.16705	1.09696	V	Mus musculus
7	1.63232	1.49032	V	Mus musculus
8	1.09383	0.852401	V	Mus musculus
9	1.71439	1.21495	V	Mus musculus
10	1.30736	0.588687	V	Mus musculus
11	1.44205	0.378921	V	Mus musculus
12	1.87337	0.450326	V	Mus musculus
13	1.75059	0.157598	V	Mus musculus
14	1.95266	0.203585	J	Mus musculus
15	1.96411	0.386169	J	Mus musculus
16	1.8812	0.605877	J	Mus musculus
17	1.77828	0.840295	J	Mus musculus
18	1.88765	1.30297	J	Mus musculus
19	1.81514	1.54237	J	Mus musculus
20	1.59487	1.45173	J	Mus musculus
21	1.89892	1.8314	J	Mus musculus
22	1.35428	1.33511	J	Mus musculus
23	1.50411	1.49554	J	Mus musculus
24	1.74474	1.73567	J	Mus musculus
25	1.74849	1.74458	J	Mus musculus
26	1.89062	1.88592	J	Mus musculus
27	1.71261	1.70741	J	Mus musculus
28	1.89122	1.88745	J	Mus musculus
29	1.37213	1.3701	J	Mus musculus
30	1.89359	1.89022	J	Mus musculus
31	1.00739	1.00483	J	Mus musculus
32	0.71835	0.715243	J	Mus musculus
33	1.46587	1.46324	J	Mus musculus
34	1.38108	1.37698	J	Mus musculus
35	0.521043	0.518878	J	Mus musculus
36	1.83639	1.83169	J	Mus musculus
37	1.09841	1.09639	J	Mus musculus
38	1.42582	1.42148	J	Mus musculus
39	1.6981	1.69184	J	Mus musculus
40	0.0186974	0.0183454	J	Mus musculus
41	0.21805	0.21805	J	Mus musculus
42	0.847732	0.846955	J	Mus musculus

## Sheet: Sheet4
Figure 1e
Publicity	Repertoire_fraction	gene
1	0.0988634	TCR_alpha
2	0.0786512	TCR_alpha
3	0.0792701	TCR_alpha
4	0.125262	TCR_alpha
5	0.176726	TCR_alpha
6	0.441227	TCR_alpha
1	0.575098	TCR_beta
2	0.169716	TCR_beta
3	0.095651	TCR_beta
4	0.0612965	TCR_beta
5	0.0482217	TCR_beta
6	0.0500169	TCR_beta
