# Supplementary material for: Origin and evolutionary malleability of T cell receptor α diversity
Source: Nature. 2023 Jun 21;619(7968):193–200. doi: 10.1038/s41586-023-06218-x (PMC10322711; doi:10.1038/s41586-023-06218-x)
Supplement: Supplementary file 11 — Source Data Fig. 2 [file 41586_2023_6218_MOESM11_ESM.xlsx]

## Sheet: Sheet 1
Figure 2d
sp	value	rules	bar.height
P. progenetica	0.152332	1	0.657385
P. progenetica	0.250168	2	0.505053
P. progenetica	0.130848	3	0.254884
P. progenetica	0.124036	4	0.124036
D. rerio	0.167186	1	0.699216
D. rerio	0.258737	2	0.532029
D. rerio	0.182109	3	0.273292
D. rerio	0.0911832	4	0.0911832
O. mykiss	0.159952	1	0.533328
O. mykiss	0.101414	2	0.373376
O. mykiss	0.132796	3	0.271962
O. mykiss	0.139166	4	0.139166
O. latipes	0.132951	1	0.617049
O. latipes	0.232774	2	0.484099
O. latipes	0.162544	3	0.251325
O. latipes	0.0887809	4	0.0887809
