# Supplementary material for: Origin and evolutionary malleability of T cell receptor α diversity
Source: Nature. 2023 Jun 21;619(7968):193–200. doi: 10.1038/s41586-023-06218-x (PMC10322711; doi:10.1038/s41586-023-06218-x)
Supplement: Supplementary file 12 — Source Data Fig. 3 [file 41586_2023_6218_MOESM12_ESM.xlsx]

## Sheet: Sheet 1
Figure 3b
sp	MH	Repertoire_fraction
C. punctatum	2	0.0288724
C. punctatum	3	0.0647277
C. punctatum	4	0.0408039
P. senegalus	2	0.0280958
P. senegalus	3	0.0275862
P. senegalus	4	0.0194893
A. ruthenus Ca 1	2	0.0149023
A. ruthenus Ca 1	3	0.029611
A. ruthenus Ca 1	4	0.00116122
A. ruthenus Ca 2	2	0.0141691
A. ruthenus Ca 2	3	0.123364
A. ruthenus Ca 2	4	0.0050824
P. progenetica	2	0.0497792
P. progenetica	3	0.102253
P. progenetica	4	0.00988098
D. rerio	2	0.0896086
D. rerio	3	0.0569203
D. rerio	4	0.0380236
O. mykiss	2	0.0573757
O. mykiss	3	0.0840561
O. mykiss	4	0.0192706
O. latipes	2	0.0737633
O. latipes	3	0.0141343
O. latipes	4	0.00397527
P. annectens	2	0.00641934
P. annectens	3	0.00065305
P. annectens	4	0.000500208
M. musculus	2	0.00148195
M. musculus	3	0.00107332
M. musculus	4	0.000326901
L. africana	2	0.000867401
L. africana	3	0.000535061
L. africana	4	5.01148e-05

## Sheet: Sheet2
Figure 3c
species	x	y
C. punctatum	0.457	6.69
P. senegalus	0.388	9.09
A. ruthenus Ca 1	0.481	4.28
A. ruthenus Ca 2	0.475	3.51
P. progenetica	0.817	1.24
D. rerio	0.927	2.01
O. mykiss	0.792	4.53
O. latipes	0.799	0.95
P. annectens	0.294	9.46
M. musculus	0.177	12.02
L. africana	0.074	20.42

## Sheet: Sheet3
Figure 3d
class	RSS	fraction	gene
sharks	1	0	V
sharks	2	0	V
sharks	3	0	V
sharks	4	0.02	V
sharks	5	0	V
sharks	6	0	V
sharks	7	0	V
sharks	8	0	V
sharks	9	0	V
sharks	10	0	V
sharks	11	0.002	V
sharks	12	0	V
sharks	13	0.003	V
sharks	14	0.087	V
sharks	15	0.868	V
sharks	16	0	V
sharks	17	0	V
sharks	18	0.02	V
sharks	19	0	V
sharks	20	0	V
sharks	21	0	V
sharks	22	0	V
sharks	23	0	V
sharks	24	0	V
sharks	25	0	V
basal fishes	1	0	V
basal fishes	2	0	V
basal fishes	3	0.0223333	V
basal fishes	4	0	V
basal fishes	5	0	V
basal fishes	6	0	V
basal fishes	7	0	V
basal fishes	8	0.015	V
basal fishes	9	0	V
basal fishes	10	0.00166667	V
basal fishes	11	0	V
basal fishes	12	0	V
basal fishes	13	0.0346667	V
basal fishes	14	0.141667	V
basal fishes	15	0.676667	V
basal fishes	16	0.0303333	V
basal fishes	17	0.077	V
basal fishes	18	0.000666667	V
basal fishes	19	0	V
basal fishes	20	0	V
basal fishes	21	0	V
basal fishes	22	0	V
basal fishes	23	0	V
basal fishes	24	0	V
basal fishes	25	0	V
teleosts	1	0	V
teleosts	2	0	V
teleosts	3	0	V
teleosts	4	0	V
teleosts	5	0	V
teleosts	6	0	V
teleosts	7	0	V
teleosts	8	0	V
teleosts	9	0	V
teleosts	10	0	V
teleosts	11	0	V
teleosts	12	0	V
teleosts	13	0.00075	V
teleosts	14	0	V
teleosts	15	0.99425	V
teleosts	16	0	V
teleosts	17	0	V
teleosts	18	0.00375	V
teleosts	19	0	V
teleosts	20	0.00075	V
teleosts	21	0.00025	V
teleosts	22	0	V
teleosts	23	0	V
teleosts	24	0	V
teleosts	25	0	V
lobe-finned fishes	1	0	V
lobe-finned fishes	2	0	V
lobe-finned fishes	3	0	V
lobe-finned fishes	4	0	V
lobe-finned fishes	5	0	V
lobe-finned fishes	6	0	V
lobe-finned fishes	7	0	V
lobe-finned fishes	8	0	V
lobe-finned fishes	9	0	V
lobe-finned fishes	10	0	V
lobe-finned fishes	11	0	V
lobe-finned fishes	12	0	V
lobe-finned fishes	13	0	V
lobe-finned fishes	14	0.005	V
lobe-finned fishes	15	0.951	V
lobe-finned fishes	16	0.008	V
lobe-finned fishes	17	0.011	V
lobe-finned fishes	18	0	V
lobe-finned fishes	19	0.025	V
lobe-finned fishes	20	0	V
lobe-finned fishes	21	0	V
lobe-finned fishes	22	0	V
lobe-finned fishes	23	0	V
lobe-finned fishes	24	0	V
lobe-finned fishes	25	0	V
mammals	1	0	V
mammals	2	0	V
mammals	3	0	V
mammals	4	0	V
mammals	5	0	V
mammals	6	0.013	V
mammals	7	0	V
mammals	8	0	V
mammals	9	0	V
mammals	10	0	V
mammals	11	0.0425	V
mammals	12	0.0245	V
mammals	13	0.0075	V
mammals	14	0.529	V
mammals	15	0.2395	V
mammals	16	0	V
mammals	17	0.04	V
mammals	18	0.0965	V
mammals	19	0	V
mammals	20	0.006	V
mammals	21	0.0015	V
mammals	22	0	V
mammals	23	0	V
mammals	24	0	V
mammals	25	0	V
sharks	-78	0	J
sharks	-77	0	J
sharks	-76	0	J
sharks	-75	0	J
sharks	-74	0	J
sharks	-73	0	J
sharks	-72	0	J
sharks	-71	0	J
sharks	-70	0.093	J
sharks	-69	0.063	J
sharks	-68	0	J
sharks	-67	0	J
sharks	-66	0.327	J
sharks	-65	0.007	J
sharks	-64	0	J
sharks	-63	0.236	J
sharks	-62	0	J
sharks	-61	0.001	J
sharks	-60	0.273	J
sharks	-59	0	J
sharks	-58	0	J
sharks	-57	0	J
sharks	-56	0	J
sharks	-55	0	J
sharks	-54	0	J
sharks	-53	0	J
sharks	-52	0	J
sharks	-51	0	J
sharks	-50	0	J
basal fishes	-78	0	J
basal fishes	-77	0	J
basal fishes	-76	0	J
basal fishes	-75	0	J
basal fishes	-74	0	J
basal fishes	-73	0	J
basal fishes	-72	0.008	J
basal fishes	-71	0	J
basal fishes	-70	0	J
basal fishes	-69	0.129667	J
basal fishes	-68	0.002	J
basal fishes	-67	0	J
basal fishes	-66	0.247333	J
basal fishes	-65	0.00366667	J
basal fishes	-64	0.006	J
basal fishes	-63	0.374	J
basal fishes	-62	0	J
basal fishes	-61	0	J
basal fishes	-60	0.217	J
basal fishes	-59	0.00233333	J
basal fishes	-58	0	J
basal fishes	-57	0.009	J
basal fishes	-56	0	J
basal fishes	-55	0	J
basal fishes	-54	0	J
basal fishes	-53	0	J
basal fishes	-52	0	J
basal fishes	-51	0.001	J
basal fishes	-50	0	J
teleosts	-78	0	J
teleosts	-77	0	J
teleosts	-76	0	J
teleosts	-75	0	J
teleosts	-74	0	J
teleosts	-73	0	J
teleosts	-72	0.00375	J
teleosts	-71	0	J
teleosts	-70	0	J
teleosts	-69	0.07375	J
teleosts	-68	0	J
teleosts	-67	0	J
teleosts	-66	0.3185	J
teleosts	-65	0.00475	J
teleosts	-64	0.0075	J
teleosts	-63	0.4035	J
teleosts	-62	0	J
teleosts	-61	0	J
teleosts	-60	0.16425	J
teleosts	-59	0	J
teleosts	-58	0	J
teleosts	-57	0.02375	J
teleosts	-56	0	J
teleosts	-55	0	J
teleosts	-54	0	J
teleosts	-53	0	J
teleosts	-52	0	J
teleosts	-51	0	J
teleosts	-50	0	J
lobe-finned fishes	-78	0	J
lobe-finned fishes	-77	0	J
lobe-finned fishes	-76	0	J
lobe-finned fishes	-75	0	J
lobe-finned fishes	-74	0	J
lobe-finned fishes	-73	0	J
lobe-finned fishes	-72	0	J
lobe-finned fishes	-71	0	J
lobe-finned fishes	-70	0	J
lobe-finned fishes	-69	0.135	J
lobe-finned fishes	-68	0.051	J
lobe-finned fishes	-67	0.017	J
lobe-finned fishes	-66	0.122	J
lobe-finned fishes	-65	0.183	J
lobe-finned fishes	-64	0	J
lobe-finned fishes	-63	0.263	J
lobe-finned fishes	-62	0	J
lobe-finned fishes	-61	0	J
lobe-finned fishes	-60	0.172	J
lobe-finned fishes	-59	0.057	J
lobe-finned fishes	-58	0	J
lobe-finned fishes	-57	0	J
lobe-finned fishes	-56	0	J
lobe-finned fishes	-55	0	J
lobe-finned fishes	-54	0	J
lobe-finned fishes	-53	0	J
lobe-finned fishes	-52	0	J
lobe-finned fishes	-51	0	J
lobe-finned fishes	-50	0	J
mammals	-78	0.0025	J
mammals	-77	0	J
mammals	-76	0	J
mammals	-75	0	J
mammals	-74	0	J
mammals	-73	0.0045	J
mammals	-72	0.009	J
mammals	-71	0	J
mammals	-70	0	J
mammals	-69	0.102	J
mammals	-68	0.01	J
mammals	-67	0.022	J
mammals	-66	0.2235	J
mammals	-65	0.06	J
mammals	-64	0.0465	J
mammals	-63	0.156	J
mammals	-62	0.094	J
mammals	-61	0.0685	J
mammals	-60	0.1485	J
mammals	-59	0	J
mammals	-58	0.021	J
mammals	-57	0.031	J
mammals	-56	0	J
mammals	-55	0	J
mammals	-54	0	J
mammals	-53	0	J
mammals	-52	0	J
mammals	-51	0	J
mammals	-50	0	J

## Sheet: Sheet4
Figure 3e
species	Ins	MH	class	gene
C. punctatum	2.49745	0.638304	sharks	TCR_alpha_VJ
P. senegalus	2.30174	0.457327	basal fishes	TCR_alpha_VJ
A. ruthenus	1.9464	0.663036	basal fishes	TCR_alpha_VJ
P. progenetica	0.640767	0.908002	teleosts	TCR_alpha_VJ
D. rerio	0.229551	1.02539	teleosts	TCR_alpha_VJ
O. mykiss	0.483429	0.765955	teleosts	TCR_alpha_VJ
O. latipes	0.955389	0.862191	teleosts	TCR_alpha_VJ
P. annectens	3.59347	0.352063	lobe-finned fishes	TCR_alpha_VJ
M. musculus	2.71712	0.177894	mammals	TCR_alpha_VJ
L. africana	6.53661	0.0775834	mammals	TCR_alpha_VJ
C. punctatum	1.28972	0.439689	sharks	TCR_beta_VD
P. senegalus	1.81357	0.396336	basal fishes	TCR_beta_VD
A. ruthenus	1.48097	0.558999	basal fishes	TCR_beta_VD
P. progenetica	1.0339	0.354892	teleosts	TCR_beta_VD
D. rerio	0.355635	0.734943	teleosts	TCR_beta_VD
O. mykiss	1.78028	0.210669	teleosts	TCR_beta_VD
O. latipes	1.0202	0.44697	teleosts	TCR_beta_VD
P. annectens	1.76734	0.362755	lobe-finned fishes	TCR_beta_VD
M. musculus	1.9171	0.235296	mammals	TCR_beta_VD
L. africana	6.00658	0.103467	mammals	TCR_beta_VD
C. punctatum	0.956705	0.803914	sharks	TCR_beta_DJ
P. senegalus	1.51323	0.336515	basal fishes	TCR_beta_DJ
A. ruthenus	2.17265	0.397227	basal fishes	TCR_beta_DJ
P. progenetica	1.06633	0.277501	teleosts	TCR_beta_DJ
D. rerio	0.684351	0.543803	teleosts	TCR_beta_DJ
O. mykiss	2.30303	0.193893	teleosts	TCR_beta_DJ
O. latipes	0.925505	0.311869	teleosts	TCR_beta_DJ
P. annectens	2.33508	0.274407	lobe-finned fishes	TCR_beta_DJ
M. musculus	1.70712	0.192319	mammals	TCR_beta_DJ
L. africana	4.95912	0.238432	mammals	TCR_beta_DJ
