# Supplementary material for: Origin and evolutionary malleability of T cell receptor α diversity
Source: Nature. 2023 Jun 21;619(7968):193–200. doi: 10.1038/s41586-023-06218-x (PMC10322711; doi:10.1038/s41586-023-06218-x)
Supplement: Supplementary file 13 — Source Data Fig. 4 [file 41586_2023_6218_MOESM13_ESM.xlsx]

## Sheet: Sheet 1
Figure 4b
Group	0%	25%	50%	75%	100%
cartilaginous fishes	0.920635	0.928571	0.945205	0.967949	0.969697
basal fishes	0.873684	0.888808	0.923871	0.968023	1
teleosts	0.672131	0.942029	0.965517	0.983333	1
lobe-finned fishes	0.625	0.652083	0.679167	0.70625	0.733333
amphibians	0.553191	0.74537	0.846154	0.925587	1
reptiles	0.553846	0.657856	0.701814	0.713335	0.71875
birds	0.232143	0.483439	0.565217	0.666667	0.852941
mammals	0.521739	0.592593	0.622642	0.666667	0.745098
