# Supplementary material for: Origin and evolutionary malleability of T cell receptor α diversity
Source: Nature. 2023 Jun 21;619(7968):193–200. doi: 10.1038/s41586-023-06218-x (PMC10322711; doi:10.1038/s41586-023-06218-x)
Supplement: Supplementary file 14 — Source Data Extended Data Fig. 1 [file 41586_2023_6218_MOESM14_ESM.xlsx]

## Sheet: Sheet 1
Extended Data Figure 1b
RSS		type
	Number
12	1	germline
13	1	germline
14	0	germline
15	113	germline
16	1	germline
17	1	germline
18	1	germline
19	0	germline
20	30	germline
21	1	germline

## Sheet: Sheet2
Extended Data Figure 1c
RSS		type
	Fraction
12	0	expressed
13	0.003	expressed
14	0	expressed
15	0.992	expressed
16	0	expressed
17	0	expressed
18	0	expressed
19	0	expressed
20	0.003	expressed
21	0.001	expressed
