# Supplementary material for: Origin and evolutionary malleability of T cell receptor α diversity
Source: Nature. 2023 Jun 21;619(7968):193–200. doi: 10.1038/s41586-023-06218-x (PMC10322711; doi:10.1038/s41586-023-06218-x)
Supplement: Supplementary file 15 — Source Data Extended Data Fig. 3 [file 41586_2023_6218_MOESM15_ESM.xlsx]

## Sheet: Sheet 1
Extended Data Figure 3b
RSS		type
	Number
-57	4	germline
-58	0	germline
-59	0	germline
-60	37	germline
-61	0	germline
-62	0	germline
-63	42	germline
-64	1	germline
-65	1	germline
-66	36	germline
-67	1	germline
-68	0	germline
-69	15	germline

## Sheet: Sheet2
Extended Data Figure 3c
RSS		type
	Fraction
-57	0.043	expressed
-58	0	expressed
-59	0	expressed
-60	0.249	expressed
-61	0	expressed
-62	0	expressed
-63	0.285	expressed
-64	0.003	expressed
-65	0.006	expressed
-66	0.284	expressed
-67	0	expressed
-68	0	expressed
-69	0.131	expressed
