# Supplementary material for: Origin and evolutionary malleability of T cell receptor α diversity
Source: Nature. 2023 Jun 21;619(7968):193–200. doi: 10.1038/s41586-023-06218-x (PMC10322711; doi:10.1038/s41586-023-06218-x)
Supplement: Supplementary file 16 — Source Data Extended Data Fig. 4 [file 41586_2023_6218_MOESM16_ESM.xlsx]

## Sheet: Sheet 1
Extended Data Figure 4b
pub	Sample.bio.name	Umi.count	cumulative sum
1	1	84095	84095
2	1	60778	144873
3	1	50353	195226
4	1	88546	283772
5	1	121546	405318
6	1	313161	718479
1	2	8782	8782
2	2	6451	15233
3	2	7401	22634
4	2	13495	36129
5	2	20511	56640
6	2	59686	116326
1	3	21349	21349
2	3	17276	38625
3	3	20027	58652
4	3	32614	91266
5	3	42066	133332
6	3	94418	227750
1	4	32943	32943
2	4	29941	62884
3	4	36851	99735
4	4	47427	147162
5	4	64534	211696
6	4	162903	374599
1	5	11240	11240
2	5	12188	23428
3	5	12278	35706
4	5	18253	53959
5	5	33754	87713
6	5	64165	151878
1	6	5640	5640
2	6	3876	9516
3	6	4627	14143
4	6	7518	21661
5	6	10840	32501
6	6	37818	70319

## Sheet: Sheet2
Extended Data Figure 4c
pub	Sample.bio.name	pc.nt	cumulative sum
1	1	18924	18924
2	1	9735	28659
3	1	8243	36902
4	1	7474	44376
5	1	6705	51081
6	1	6507	57588
1	2	4870	4870
2	2	3234	8104
3	2	3303	11407
4	2	4113	15520
5	2	5245	20765
6	2	6475	27240
1	3	9791	9791
2	3	6336	16127
3	3	6163	22290
4	3	6411	28701
5	3	6382	35083
6	3	6475	41558
1	4	11362	11362
2	4	6805	18167
3	4	6523	24690
4	4	6653	31343
5	4	6423	37766
6	4	6502	44268
1	5	5634	5634
2	5	4002	9636
3	5	4161	13797
4	5	4996	18793
5	5	5696	24489
6	5	6469	30958
1	6	3106	3106
2	6	1983	5089
3	6	2221	7310
4	6	2801	10111
5	6	3674	13785
6	6	6466	20251

## Sheet: Sheet3
Extended Data Figure 4f
RSS.J	L	Umi.count	fraction.within.group
-57	27	35	0.000481205
-57	28	43	0.000591195
-57	29	114	0.00156736
-57	30	7877	0.108299
-57	31	417	0.00573322
-57	32	262	0.00360217
-57	33	53103	0.730099
-57	34	969	0.0133225
-57	35	1507	0.0207193
-57	36	7778	0.106938
-57	37	154	0.0021173
-57	38	58	0.000797426
-57	39	396	0.0054445
-57	40	18	0.000247477
-57	42	2	2.74975e-05
-57	44	1	1.37487e-05
-60	27	22	5.24543e-05
-60	28	53	0.000126367
-60	29	100	0.000238428
-60	30	426	0.00101571
-60	31	312	0.000743897
-60	32	781	0.00186213
-60	33	70446	0.167963
-60	34	2190	0.00522158
-60	35	3442	0.00820671
-60	36	269715	0.643077
-60	37	1843	0.00439424
-60	38	1285	0.00306381
-60	39	64449	0.153665
-60	40	981	0.00233898
-60	41	668	0.0015927
-60	42	1069	0.0025488
-60	43	66	0.000157363
-60	44	13	3.09957e-05
-60	45	1534	0.00365749
-60	46	7	1.669e-05
-60	47	2	4.76857e-06
-60	48	4	9.53714e-06
-60	50	1	2.38428e-06
-60	53	1	2.38428e-06
-60	54	1	2.38428e-06
-60	55	2	4.76857e-06
-63	27	3	6.23877e-06
-63	28	1	2.07959e-06
-63	29	8	1.66367e-05
-63	30	102	0.000212118
-63	31	86	0.000178845
-63	32	145	0.000301541
-63	33	3318	0.00690008
-63	34	193	0.000401361
-63	35	791	0.00164496
-63	36	96243	0.200146
-63	37	2169	0.00451063
-63	38	3334	0.00693335
-63	39	281187	0.584754
-63	40	3433	0.00713923
-63	41	1982	0.00412175
-63	42	84872	0.176499
-63	43	1053	0.00218981
-63	44	693	0.00144116
-63	45	1202	0.00249967
-63	46	20	4.15918e-05
-63	47	4	8.31836e-06
-63	48	17	3.5353e-05
-63	49	1	2.07959e-06
-63	50	2	4.15918e-06
-63	53	2	4.15918e-06
-63	55	1	2.07959e-06
-63	57	2	4.15918e-06
-66	27	2	4.17818e-06
-66	28	1	2.08909e-06
-66	29	9	1.88018e-05
-66	30	6	1.25345e-05
-66	31	18	3.76036e-05
-66	32	8	1.67127e-05
-66	33	189	0.000394838
-66	34	53	0.000110722
-66	35	308	0.00064344
-66	36	1918	0.00400688
-66	37	425	0.000887864
-66	38	1611	0.00336553
-66	39	126997	0.265308
-66	40	2358	0.00492608
-66	41	4021	0.00840024
-66	42	276165	0.576934
-66	43	2408	0.00503053
-66	44	2088	0.00436202
-66	45	55263	0.115449
-66	46	3601	0.00752282
-66	47	564	0.00117825
-66	48	547	0.00114273
-66	49	72	0.000150415
-66	50	9	1.88018e-05
-66	51	22	4.596e-05
-66	52	4	8.35637e-06
-66	53	4	8.35637e-06
-66	54	1	2.08909e-06
-66	57	5	1.04455e-05
-69	30	3	1.36315e-05
-69	33	26	0.00011814
-69	34	6	2.72631e-05
-69	35	6	2.72631e-05
-69	36	36	0.000163578
-69	37	14	6.36138e-05
-69	38	83	0.000377139
-69	39	1051	0.00477558
-69	40	264	0.00119957
-69	41	491	0.00223103
-69	42	47074	0.213897
-69	43	1491	0.00677487
-69	44	1770	0.0080426
-69	45	117485	0.533833
-69	46	1279	0.00581158
-69	47	731	0.00332155
-69	48	47121	0.21411
-69	49	347	0.00157671
-69	50	214	0.000972383
-69	51	498	0.00226283
-69	52	71	0.000322613
-69	53	5	2.27192e-05
-69	54	12	5.45261e-05

## Sheet: Sheet4RSS.J_x0009_L_x0009_Umi.count_x0009_fractio
Extended Data Figure 4g
RSS.J	L	Umi.count	fraction.from.total
-57	27	35	2.0936e-05
-57	28	43	2.5721e-05
-57	29	114	6.8191e-05
-57	30	7877	0.00471178
-57	31	417	0.00024944
-57	32	262	0.00015672
-57	33	53103	0.0317646
-57	34	969	0.00057963
-57	35	1507	0.00090144
-57	36	7778	0.00465257
-57	37	154	9.2118e-05
-57	38	58	3.4694e-05
-57	39	396	0.00023688
-57	40	18	1.0767e-05
-57	42	2	1.1963e-06
-57	44	1	5.9817e-07
-60	27	22	1.316e-05
-60	28	53	3.1703e-05
-60	29	100	5.9817e-05
-60	30	426	0.00025482
-60	31	312	0.00018663
-60	32	781	0.00046717
-60	33	70446	0.0421387
-60	34	2190	0.00130999
-60	35	3442	0.0020589
-60	36	269715	0.161335
-60	37	1843	0.00110243
-60	38	1285	0.00076865
-60	39	64449	0.0385515
-60	40	981	0.0005868
-60	41	668	0.00039958
-60	42	1069	0.00063944
-60	43	66	3.9479e-05
-60	44	13	7.7762e-06
-60	45	1534	0.00091759
-60	46	7	4.1872e-06
-60	47	2	1.1963e-06
-60	48	4	2.3927e-06
-60	50	1	5.9817e-07
-60	53	1	5.9817e-07
-60	54	1	5.9817e-07
-60	55	2	1.1963e-06
-63	27	3	1.7945e-06
-63	28	1	5.9817e-07
-63	29	8	4.7854e-06
-63	30	102	6.1013e-05
-63	31	86	5.1443e-05
-63	32	145	8.6735e-05
-63	33	3318	0.00198473
-63	34	193	0.00011545
-63	35	791	0.00047315
-63	36	96243	0.0575697
-63	37	2169	0.00129743
-63	38	3334	0.0019943
-63	39	281187	0.168198
-63	40	3433	0.00205352
-63	41	1982	0.00118557
-63	42	84872	0.0507679
-63	43	1053	0.00062987
-63	44	693	0.00041453
-63	45	1202	0.000719
-63	46	20	1.1963e-05
-63	47	4	2.3927e-06
-63	48	17	1.0169e-05
-63	49	1	5.9817e-07
-63	50	2	1.1963e-06
-63	53	2	1.1963e-06
-63	55	1	5.9817e-07
-63	57	2	1.1963e-06
-66	27	2	1.1963e-06
-66	28	1	5.9817e-07
-66	29	9	5.3835e-06
-66	30	6	3.589e-06
-66	31	18	1.0767e-05
-66	32	8	4.7854e-06
-66	33	189	0.00011305
-66	34	53	3.1703e-05
-66	35	308	0.00018424
-66	36	1918	0.00114729
-66	37	425	0.00025422
-66	38	1611	0.00096365
-66	39	126997	0.0759658
-66	40	2358	0.00141048
-66	41	4021	0.00240524
-66	42	276165	0.165194
-66	43	2408	0.00144039
-66	44	2088	0.00124898
-66	45	55263	0.0330567
-66	46	3601	0.00215401
-66	47	564	0.00033737
-66	48	547	0.0003272
-66	49	72	4.3068e-05
-66	50	9	5.3835e-06
-66	51	22	1.316e-05
-66	52	4	2.3927e-06
-66	53	4	2.3927e-06
-66	54	1	5.9817e-07
-66	57	5	2.9908e-06
-69	30	3	1.7945e-06
-69	33	26	1.5552e-05
-69	34	6	3.589e-06
-69	35	6	3.589e-06
-69	36	36	2.1534e-05
-69	37	14	8.3744e-06
-69	38	83	4.9648e-05
-69	39	1051	0.00062868
-69	40	264	0.00015792
-69	41	491	0.0002937
-69	42	47074	0.0281582
-69	43	1491	0.00089187
-69	44	1770	0.00105876
-69	45	117485	0.070276
-69	46	1279	0.00076506
-69	47	731	0.00043726
-69	48	47121	0.0281864
-69	49	347	0.00020756
-69	50	214	0.00012801
-69	51	498	0.00029789
-69	52	71	4.247e-05
-69	53	5	2.9908e-06
-69	54	12	7.178e-06
