# Supplementary material for: Origin and evolutionary malleability of T cell receptor α diversity
Source: Nature. 2023 Jun 21;619(7968):193–200. doi: 10.1038/s41586-023-06218-x (PMC10322711; doi:10.1038/s41586-023-06218-x)
Supplement: Supplementary file 17 — Source Data Extended Data Fig. 5 [file 41586_2023_6218_MOESM17_ESM.xlsx]

## Sheet: Sheet 1
Extended Data Figure 5i
V1	gene	L
0.000619578686493185	V11.6	25
0	V11.6	26
0.00495662949194548	V11.6	27
0.00495662949194548	V11.6	28
0.00247831474597274	V11.6	29
0.0117719950433705	V11.6	30
0.0415117719950434	V11.6	31
0.00247831474597274	V11.6	32
0.087360594795539	V11.6	33
0.116480793060719	V11.6	34
0.0111524163568773	V11.6	35
0.104708798017348	V11.6	36
0.144981412639405	V11.6	37
0.016728624535316	V11.6	38
0.12453531598513	V11.6	39
0.137546468401487	V11.6	40
0.0123915737298637	V11.6	41
0.0743494423791822	V11.6	42
0.0600991325898389	V11.6	43
0.00557620817843866	V11.6	44
0.0173482032218092	V11.6	45
0.0136307311028501	V11.6	46
0.00185873605947955	V11.6	47
0.00247831474597274	V11.6	48
0	V11.6	49
0	V11.6	50
0	V11.6	51
0	V11.6	52
0	V11.6	53
0	V11.6	54
0	V11.6	55

## Sheet: Sheet2
Extended Data Figure 5j
V1	gene	L
0	V52.1	25
0	V52.1	26
0	V52.1	27
0	V52.1	28
0	V52.1	29
0	V52.1	30
0.00980392156862745	V52.1	31
0	V52.1	32
0.00980392156862745	V52.1	33
0.053921568627451	V52.1	34
0.00980392156862745	V52.1	35
0.0441176470588235	V52.1	36
0.107843137254902	V52.1	37
0.0441176470588235	V52.1	38
0.0784313725490196	V52.1	39
0.21078431372549	V52.1	40
0.0686274509803922	V52.1	41
0.0343137254901961	V52.1	42
0.137254901960784	V52.1	43
0.0686274509803922	V52.1	44
0.0245098039215686	V52.1	45
0.0686274509803922	V52.1	46
0.0294117647058824	V52.1	47
0	V52.1	48
0	V52.1	49
0	V52.1	50
0	V52.1	51
0	V52.1	52
0	V52.1	53
0	V52.1	54
0	V52.1	55

## Sheet: Sheet3
Extended Data Figure 5k
V1	gene	L
0	J5	25
0.000621890547263682	J5	26
0	J5	27
0.000621890547263682	J5	28
0	J5	29
0.00186567164179104	J5	30
0.000621890547263682	J5	31
0.00124378109452736	J5	32
0.0304726368159204	J5	33
0.00435323383084577	J5	34
0.00808457711442786	J5	35
0.0752487562189055	J5	36
0.136194029850746	J5	37
0.0105721393034826	J5	38
0.21455223880597	J5	39
0.223258706467662	J5	40
0.0398009950248756	J5	41
0.116915422885572	J5	42
0.0926616915422886	J5	43
0.0174129353233831	J5	44
0.0186567164179104	J5	45
0.00373134328358209	J5	46
0.00310945273631841	J5	47
0	J5	48
0	J5	49
0	J5	50
0	J5	51
0	J5	52
0	J5	53
0	J5	54
0	J5	55

## Sheet: Sheet4
Extended Data Figure 5l
gene	in.frame	RSS
TRAV22_1_01	0.0597015	20
TRAV49_1_01	0.125	20
TRAV52_1_01	0.126162	16
TRAV48_1_01	0.347826	20
TRAV4_3_01	0.368715	20
TRAV22_3_DV2_1_01	0.380952	20
TRAV11_6_01	0.399956	13
TRAV4_7_01	0.412475	20
TRAV22_2_01	0.490566	20
TRAV16_1_DV1_1_01	0.5	20
TRAV51_1_01	0.621008	20
TRAV65_2_01	0.678033	15
new.Va_01	0.743044	15
TRAV22_4_DV2_2_01	0.75	20
new.Va_04	0.783993	15
TRAV65_1_01	0.787582	15
new.Va_03	0.802023	15
TRAV15_1_01	0.806205	15
new.Va_02	0.846753	15
TRAV64_1_01	0.884817	15
TRAV18_2_01	0.888515	15
TRAV47_1_01	0.893676	15
TRAV75_1_01	0.896787	15
TRAV55_1_01	0.909923	15
TRAV19_1_01	0.915427	15
TRAV7_2_01	0.916233	15
TRAV72_4_01	0.916985	15
TRAV7_4_01	0.917256	15
TRAV9_2_01	0.918469	15
TRAV25_2_01	0.918919	20
TRAV69_2_01	0.921245	15
TRAV7_1_01	0.92437	15
TRAV43_2_01	0.927225	15
TRAV68_1_01	0.927488	15
TRAV70_1_01	0.930955	15
TRAV43_1_01	0.931303	15
TRAV10_3_01	0.934616	15
TRAV44_3_01	0.939622	15
TRAV72_1_01	0.940874	15
TRAV73_3_01	0.943464	15
TRAV36_1_01	0.94394	15
TRAV74_1_01	0.944727	15
TRAV18_5_01	0.946801	15
TRAV73_1_01	0.947326	15
TRAV37_1_01	0.948949	15
TRAV10_1_01	0.950301	15
TRAV38_1_01	0.950968	15
TRAV24_1_01	0.95267	15
TRAV18_8_01	0.956011	15
TRAV57_1_01	0.956012	18
TRAV69_4_01	0.95665	15
TRAV71_2_01	0.957081	15
TRAV18_11_01	0.958731	15
TRAV17_1_01	0.958926	21
TRAV29_3_01	0.959174	15
TRAV61_1_01	0.959695	15
TRAV30_1_01	0.959893	15
TRAV20_2_01	0.960783	15
TRAV67_1_01	0.961111	15
TRAV60_1_01	0.961858	15
TRAV9_1_01	0.964706	15
TRAV9_3_01	0.965471	15
TRAV32_1_01	0.965498	15
TRAV14_1_01	0.965534	15
TRAV62_3_01	0.966144	15
TRAV20_1_01	0.966494	15
TRAV6_2_01	0.966831	15
TRAV63_2_01	0.967958	15
TRAV12_1_01	0.968205	15
TRAV69_1_01	0.968539	15
TRAV54_1_01	0.969104	15
TRAV7_3_01	0.970157	15
TRAV3_1_01	0.970518	15
TRAV29_2_01	0.97212	15
TRAV42_2_01	0.972347	15
TRAV9_4_01	0.97272	15
TRAV31_1_01	0.973219	15
TRAV72_2_01	0.973325	15
TRAV59_1_01	0.973406	15
TRAV66_1_01	0.973997	15
TRAV18_4_01	0.974576	15
TRAV24_2_01	0.975344	15
TRAV13_1_01	0.975395	15
TRAV11_3_01	0.975668	15
TRAV5_1_01	0.976636	15
TRAV63_4_01	0.976938	15
TRAV42_1_01	0.977112	15
TRAV34_1_01	0.9773	15
TRAV10_2_01	0.977437	15
TRAV40_1_01	0.977534	15
TRAV53_1_01	0.978489	15
TRAV44_2_01	0.978734	15
TRAV11_4_01	0.979291	15
TRAV67_2_01	0.980413	15
TRAV18_1_01	0.980587	15
TRAV11_5_01	0.980589	15
TRAV20_3_01	0.980824	15
TRAV39_1_01	0.98106	15
TRAV62_1_01	0.981181	15
TRAV7_5_01	0.982042	15
TRAV18_9_01	0.982091	15
TRAV18_6_01	0.982355	15
TRAV69_3_01	0.98302	15
TRAV63_3_01	0.983475	15
TRAV6_5_01	0.983662	15
TRAV1_1_01	0.984676	15
TRAV18_3_01	0.984739	15
TRAV18_12_01	0.985006	15
TRAV11_1_01	0.985387	15
TRAV29_1_01	0.985389	15
TRAV13_3_01	0.985929	15
TRAV10_4_01	0.98664	15
TRAV18_7_01	0.986721	15
TRAV71_1_01	0.986983	15
TRAV72_3_01	0.987793	15
TRAV62_2_01	0.987952	15
TRAV58_1_01	0.988744	15
TRAV18_10_01	0.990645	15
TRAV33_1_01	0.991187	15
TRAV44_1_01	0.991527	15
TRAV63_1_01	0.992237	15
TRAV56_1_01	0.994028	15
TRAV13_2_01	0.994939	15
TRAV9_5_01	0.99526	15

## Sheet: Sheet5
Extended Data Figure 5m
gene	in.frame	RSS
TRAJ5_01	0.516746	-64
TRAJ112_01	0.787188	-60
new.Ja_13	0.808458	-63
TRAJ119_01	0.820031	-60
TRAJ105_01	0.89071	-63
TRAJ50_01	0.893288	-66
TRAJ102_01	0.899217	-63
TRAJ21_01	0.904581	-66
TRAJ90_01	0.913165	-57
TRAJ45_01	0.913377	-63
TRAJ54_01	0.919114	-60
TRAJ25_01	0.919588	-69
TRAJ36_01	0.924261	-66
new.Ja_10	0.92901	-66
TRAJ78_01	0.929902	-60
new.Ja_9	0.931316	-63
TRAJ58_01	0.932584	-60
new.Ja_3	0.932612	-66
TRAJ66_01	0.934692	-63
TRAJ28_01	0.93588	-66
TRAJ91_01	0.936047	-60
TRAJ3_01	0.936354	-63
TRAJ33_01	0.936591	-66
TRAJ10_01	0.936913	-66
TRAJ1_01	0.93735	-65
TRAJ106_01	0.943915	-63
TRAJ72_01	0.943946	-63
TRAJ57_01	0.944536	-63
TRAJ32_01	0.947338	-60
TRAJ30_01	0.949072	-69
TRAJ9_01	0.949307	-69
TRAJ52_01	0.951537	-69
TRAJ7_01	0.952125	-66
TRAJ85_01	0.953344	-60
TRAJ108_01	0.954128	-60
TRAJ111_01	0.954569	-63
TRAJ46_01	0.954648	-66
TRAJ22_01	0.954682	-66
TRAJ12_01	0.955166	-66
TRAJ34_01	0.956939	-69
TRAJ43_01	0.957177	-69
TRAJ68_01	0.958029	-57
TRAJ107_01	0.958928	-60
TRAJ71_01	0.960562	-63
TRAJ75_01	0.962872	-63
TRAJ26_01	0.96303	-66
TRAJ61_01	0.963456	-63
TRAJ73_01	0.963996	-63
TRAJ27_01	0.964883	-66
TRAJ55_01	0.96577	-66
TRAJ17_01	0.966986	-69
new.Ja_4	0.967295	-66
TRAJ44_01	0.968638	-66
TRAJ95_01	0.968793	-63
TRAJ41_01	0.968867	-66
new.Ja_7	0.969367	-63
TRAJ51_01	0.969721	-60
TRAJ53_01	0.969769	-66
TRAJ116_01	0.969789	-63
new.Ja_8	0.970454	-63
TRAJ115_01	0.970525	-60
TRAJ64_01	0.971409	-66
TRAJ118_01	0.971443	-60
TRAJ77_01	0.971465	-57
TRAJ100_01	0.971572	-63
TRAJ24_01	0.971656	-66
TRAJ122_01	0.971716	-60
TRAJ74_01	0.972217	-60
TRAJ67_01	0.972222	-57
TRAJ39_01	0.972597	-69
new.Ja_14	0.972791	-63
TRAJ89_01	0.973032	-63
TRAJ19_01	0.973083	-66
TRAJ42_01	0.97357	-60
TRAJ96_01	0.973671	-60
TRAJ60_01	0.974116	-66
TRAJ92_01	0.974196	-60
TRAJ63_01	0.974489	-63
TRAJ113_01	0.974507	-66
TRAJ40_01	0.974733	-69
TRAJ2_01	0.974745	-66
TRAJ6_01	0.974805	-66
TRAJ4_01	0.97546	-69
TRAJ117_01	0.975789	-60
TRAJ15_01	0.976008	-66
TRAJ84_01	0.976213	-60
TRAJ31_01	0.976555	-66
TRAJ18_01	0.976619	-66
TRAJ83_01	0.977232	-60
TRAJ11_01	0.977411	-66
TRAJ16_01	0.977683	-66
TRAJ87_01	0.977994	-60
new.Ja_5	0.978187	-63
TRAJ56_01	0.978267	-63
TRAJ93_01	0.978488	-63
new.Ja_2	0.978768	-63
TRAJ8_01	0.978777	-66
TRAJ37_01	0.979082	-63
TRAJ47_01	0.9797	-66
TRAJ14_01	0.980079	-69
TRAJ86_01	0.980123	-60
TRAJ65_01	0.980311	-63
TRAJ109_01	0.980669	-63
TRAJ29_01	0.980696	-69
TRAJ49_01	0.98137	-69
new.Ja_6	0.9816	-63
TRAJ70_01	0.982362	-60
TRAJ23_01	0.982571	-63
TRAJ120_01	0.982609	-63
TRAJ97_01	0.982812	-63
TRAJ101_01	0.982937	-63
TRAJ62_01	0.982958	-63
TRAJ59_01	0.983475	-63
TRAJ99_01	0.983551	-60
TRAJ123_01	0.983722	-60
TRAJ38_01	0.983788	-66
TRAJ104_01	0.984127	-63
TRAJ76_01	0.984403	-60
TRAJ80_01	0.984636	-60
TRAJ98_01	0.984714	-63
TRAJ79_01	0.984832	-60
TRAJ121_01	0.984952	-60
TRAJ114_01	0.986077	-66
TRAJ81_01	0.986288	-60
new.Ja_1	0.987702	-63
TRAJ110_01	0.988032	-60
TRAJ13_01	0.988651	-66
TRAJ69_01	0.989501	-60
TRAJ35_01	0.989934	-63
TRAJ48_01	0.990388	-69
TRAJ103_01	0.993457	-60
new.Ja_11	1	-63
TRAJ20_01	1	-69
TRAJ82_01	1	-60
TRAJ88_01	1	-60
TRAJ94_01	1	-60
