# Supplementary material for: Origin and evolutionary malleability of T cell receptor α diversity
Source: Nature. 2023 Jun 21;619(7968):193–200. doi: 10.1038/s41586-023-06218-x (PMC10322711; doi:10.1038/s41586-023-06218-x)
Supplement: Supplementary file 18 — Source Data Extended Data Fig. 6 [file 41586_2023_6218_MOESM18_ESM.xlsx]

## Sheet: Sheet 1
Extended Data Figure 6b
CDR3.length	fraction	genotype
30	0.000633733641750372	WT
31	0.000316866820875186	WT
32	0.000855540416363003	WT
33	0.0155898475870592	WT
34	0.00126746728350074	WT
35	0.00320035489083938	WT
36	0.137520200259831	WT
37	0.00430938876390253	WT
38	0.00567191609366583	WT
39	0.248486960930321	WT
40	0.0076681770651795	WT
41	0.0131182863842327	WT
42	0.280522196520802	WT
43	0.00640070978167876	WT
44	0.00966443803669318	WT
45	0.191482619854875	WT
46	0.00564022941157831	WT
47	0.00316866820875186	WT
48	0.062074210209449	WT
49	0.00133084064767578	WT
50	0.000633733641750372	WT
51	0.00022180677461263	WT
52	0	WT
53	6.33733641750372e-05	WT
54	0.000126746728350074	WT
55	3.16866820875186e-05	WT

## Sheet: Sheet2
Extended Data Figure 6d
CDR3.length	fraction	genotype
30	0	mutant
31	0	mutant
32	0	mutant
33	0	mutant
34	0	mutant
35	0	mutant
36	0.0135135135135135	mutant
37	0.0405405405405405	mutant
38	0.0135135135135135	mutant
39	0.0540540540540541	mutant
40	0.162162162162162	mutant
41	0	mutant
42	0.0810810810810811	mutant
43	0.283783783783784	mutant
44	0.0135135135135135	mutant
45	0.0675675675675676	mutant
46	0.162162162162162	mutant
47	0.0135135135135135	mutant
48	0.0675675675675676	mutant
49	0.0135135135135135	mutant
50	0	mutant
51	0.0135135135135135	mutant
52	0	mutant
53	0	mutant
54	0	mutant
55	0	mutant
