# Supplementary material for: Origin and evolutionary malleability of T cell receptor α diversity
Source: Nature. 2023 Jun 21;619(7968):193–200. doi: 10.1038/s41586-023-06218-x (PMC10322711; doi:10.1038/s41586-023-06218-x)
Supplement: Supplementary file 19 — Source Data Extended Data Fig. 8 [file 41586_2023_6218_MOESM19_ESM.xlsx]

## Sheet: Sheet 1
Extended Data Figure 8a
nucleotide	total.entropy	mutual.information	gene	species
1	0	0	0	C. punctatum
2	0	0	0	C. punctatum
3	0.816475	0.816475	V	C. punctatum
4	0.191119	0.186034	V	C. punctatum
5	0.559579	0.509816	V	C. punctatum
6	1.37282	1.34265	V	C. punctatum
7	1.50369	1.42634	V	C. punctatum
8	0.777321	0.624944	V	C. punctatum
9	0.746264	0.503375	V	C. punctatum
10	1.32356	0.755321	V	C. punctatum
11	1.57876	0.700927	V	C. punctatum
12	1.84722	0.626055	V	C. punctatum
13	1.90493	0.488522	J	C. punctatum
14	1.912	0.562865	J	C. punctatum
15	1.83357	0.752695	J	C. punctatum
16	1.65858	0.977126	J	C. punctatum
17	1.91239	1.43967	J	C. punctatum
18	1.69001	1.36715	J	C. punctatum
19	1.08557	1.01155	J	C. punctatum
20	1.65833	1.62342	J	C. punctatum
21	1.55493	1.54488	J	C. punctatum
22	0.930382	0.916699	J	C. punctatum
23	1.50806	1.48515	J	C. punctatum
24	1.25326	1.25014	J	C. punctatum
25	1.42686	1.37894	J	C. punctatum
26	1.95958	1.93553	J	C. punctatum
27	1.73251	1.68459	J	C. punctatum
28	1.60695	1.54023	J	C. punctatum
29	1.39574	1.3926	J	C. punctatum
30	1.57269	1.507	J	C. punctatum
31	0.943164	0.87747	J	C. punctatum
32	0.998742	0.980968	J	C. punctatum
33	1.11812	1.09397	J	C. punctatum
34	0.52378	0.520822	J	C. punctatum
35	0.279471	0.25691	J	C. punctatum
36	1.12294	1.11583	J	C. punctatum
37	0.881302	0.881302	J	C. punctatum
38	0.806859	0.804463	J	C. punctatum
39	1.29189	1.29189	J	C. punctatum
40	0.191119	0.191119	J	C. punctatum
41	0	0	0	C. punctatum
42	0.565407	0.561749	J	C. punctatum
1	0	0	0	P. senegalus
2	0	0	0	P. senegalus
3	0.839414	0.839414	V	P. senegalus
4	0.265841	0.254442	V	P. senegalus
5	0.609223	0.594898	V	P. senegalus
6	1.506	1.47205	V	P. senegalus
7	1.65815	1.58555	V	P. senegalus
8	0.193359	0.0294516	J	P. senegalus
9	0.792464	0.457011	V	P. senegalus
10	1.32562	0.823181	V	P. senegalus
11	1.54414	0.563974	V	P. senegalus
12	1.71981	0.506657	V	P. senegalus
13	1.76595	0.30416	V	P. senegalus
14	1.76811	0.350053	J	P. senegalus
15	1.60007	0.535383	J	P. senegalus
16	1.82246	0.709114	J	P. senegalus
17	1.86122	0.897375	J	P. senegalus
18	1.47318	0.927975	J	P. senegalus
19	1.53095	1.3412	J	P. senegalus
20	1.90353	1.77668	J	P. senegalus
21	1.40339	1.34951	J	P. senegalus
22	1.1216	1.10517	J	P. senegalus
23	1.40286	1.39692	J	P. senegalus
24	1.56567	1.55533	J	P. senegalus
25	1.54534	1.53119	J	P. senegalus
26	1.85686	1.82838	J	P. senegalus
27	1.6429	1.63233	J	P. senegalus
28	1.61896	1.61431	J	P. senegalus
29	1.26053	1.2475	J	P. senegalus
30	1.72705	1.71741	J	P. senegalus
31	0.148662	0.145466	J	P. senegalus
32	0.0645977	0.0551745	J	P. senegalus
33	0.975032	0.933056	J	P. senegalus
34	1.48939	1.45687	J	P. senegalus
35	0.158393	0.156402	J	P. senegalus
36	1.79851	1.77564	J	P. senegalus
37	1.11442	1.09601	J	P. senegalus
38	0.773492	0.767274	J	P. senegalus
39	1.35382	1.34751	J	P. senegalus
40	0	0	0	P. senegalus
41	0	0	0	P. senegalus
42	0.189808	0.189808	J	P. senegalus
1	0	0	0	A. ruthenus Ca 1
2	0	0	0	A. ruthenus Ca 1
3	0.174809	0.174809	V	A. ruthenus Ca 1
4	0.0150765	0.00518097	J	A. ruthenus Ca 1
5	0.104884	0.104884	V	A. ruthenus Ca 1
6	1.68267	1.67524	V	A. ruthenus Ca 1
7	1.37875	1.36897	V	A. ruthenus Ca 1
8	0.177484	0.0538163	J	A. ruthenus Ca 1
9	0.555436	0.348753	V	A. ruthenus Ca 1
10	1.15964	0.674182	V	A. ruthenus Ca 1
11	1.38636	0.579026	V	A. ruthenus Ca 1
12	1.84714	0.791874	V	A. ruthenus Ca 1
13	1.95144	0.53095	V	A. ruthenus Ca 1
14	1.78627	0.535082	J	A. ruthenus Ca 1
15	1.6404	0.570997	J	A. ruthenus Ca 1
16	1.48585	0.939546	J	A. ruthenus Ca 1
17	1.75334	1.37133	J	A. ruthenus Ca 1
18	1.14209	0.958116	J	A. ruthenus Ca 1
19	1.47928	1.45621	J	A. ruthenus Ca 1
20	1.49152	1.48655	J	A. ruthenus Ca 1
21	1.60783	1.60783	J	A. ruthenus Ca 1
22	0.954137	0.945002	J	A. ruthenus Ca 1
23	1.45443	1.45443	J	A. ruthenus Ca 1
24	1.70848	1.70848	J	A. ruthenus Ca 1
25	1.11426	1.09419	J	A. ruthenus Ca 1
26	1.68664	1.68664	J	A. ruthenus Ca 1
27	1.15471	1.1477	J	A. ruthenus Ca 1
28	1.81842	1.81842	J	A. ruthenus Ca 1
29	1.6302	1.6302	J	A. ruthenus Ca 1
30	1.94446	1.94446	J	A. ruthenus Ca 1
31	0.0386718	0.0386718	J	A. ruthenus Ca 1
32	0.0386718	0.0386718	J	A. ruthenus Ca 1
33	0.807987	0.807987	J	A. ruthenus Ca 1
34	0.696099	0.696099	J	A. ruthenus Ca 1
35	0.0979942	0.0979942	J	A. ruthenus Ca 1
36	1.43429	1.43429	J	A. ruthenus Ca 1
37	0.896558	0.896558	J	A. ruthenus Ca 1
38	0.439497	0.439497	J	A. ruthenus Ca 1
39	1.5002	1.5002	J	A. ruthenus Ca 1
40	0.12832	0.12832	J	A. ruthenus Ca 1
41	0	0	0	A. ruthenus Ca 1
42	0.20275	0.20275	J	A. ruthenus Ca 1
1	0	0	0	A. ruthenus Ca 2
2	0	0	0	A. ruthenus Ca 2
3	0.725216	0.725216	V	A. ruthenus Ca 2
4	0.0689497	0.0689497	V	A. ruthenus Ca 2
5	0.0689497	0.0400927	V	A. ruthenus Ca 2
6	1.81827	1.80246	V	A. ruthenus Ca 2
7	0.550394	0.510207	V	A. ruthenus Ca 2
8	0.0466537	0.0219746	V	A. ruthenus Ca 2
9	0.306795	0.184299	V	A. ruthenus Ca 2
10	1.39184	1.00113	V	A. ruthenus Ca 2
11	1.45344	0.81229	V	A. ruthenus Ca 2
12	1.51113	0.709415	V	A. ruthenus Ca 2
13	1.61909	0.441766	J	A. ruthenus Ca 2
14	1.66653	0.53874	J	A. ruthenus Ca 2
15	1.5721	0.643955	J	A. ruthenus Ca 2
16	1.53393	0.840428	J	A. ruthenus Ca 2
17	1.78553	1.32798	J	A. ruthenus Ca 2
18	1.26721	0.992471	J	A. ruthenus Ca 2
19	1.49531	1.44695	J	A. ruthenus Ca 2
20	1.54663	1.52561	J	A. ruthenus Ca 2
21	1.79754	1.78339	J	A. ruthenus Ca 2
22	1.11238	1.10532	J	A. ruthenus Ca 2
23	1.44092	1.44092	J	A. ruthenus Ca 2
24	1.85776	1.84526	J	A. ruthenus Ca 2
25	1.40573	1.40573	J	A. ruthenus Ca 2
26	1.64237	1.64237	J	A. ruthenus Ca 2
27	1.76906	1.76906	J	A. ruthenus Ca 2
28	1.92033	1.9139	J	A. ruthenus Ca 2
29	1.57049	1.57049	J	A. ruthenus Ca 2
30	1.82069	1.82069	J	A. ruthenus Ca 2
31	0.104729	0.104729	J	A. ruthenus Ca 2
32	0.104729	0.104729	J	A. ruthenus Ca 2
33	0.968543	0.968543	J	A. ruthenus Ca 2
34	1.2842	1.26897	J	A. ruthenus Ca 2
35	0.162047	0.162047	J	A. ruthenus Ca 2
36	1.71895	1.71895	J	A. ruthenus Ca 2
37	0.791805	0.791805	J	A. ruthenus Ca 2
38	0.874117	0.874117	J	A. ruthenus Ca 2
39	1.63503	1.63503	J	A. ruthenus Ca 2
40	0.524961	0.508528	J	A. ruthenus Ca 2
41	0	0	0	A. ruthenus Ca 2
42	0.195631	0.195631	J	A. ruthenus Ca 2
1	0	0	0	P. progenetica
2	0	0	0	P. progenetica
3	0.913495	0.913495	V	P. progenetica
4	0.037145	0.0203234	V	P. progenetica
5	0	0	0	P. progenetica
6	1.28732	1.22667	V	P. progenetica
7	0.708684	0.708684	V	P. progenetica
8	0.288235	0.226726	V	P. progenetica
9	0.220214	0.201304	V	P. progenetica
10	1.50014	1.23208	V	P. progenetica
11	1.71725	1.25005	V	P. progenetica
12	0.260863	0.202271	J	P. progenetica
13	1.16159	0.463357	J	P. progenetica
14	0.897605	0.481635	J	P. progenetica
15	1.10803	1.03078	J	P. progenetica
16	1.55233	0.979533	J	P. progenetica
17	1.14416	1.0765	J	P. progenetica
18	1.10993	1.0782	J	P. progenetica
19	1.37312	1.36755	J	P. progenetica
20	1.73078	1.72521	J	P. progenetica
21	1.63256	1.62415	J	P. progenetica
22	1.11232	1.11232	J	P. progenetica
23	1.16504	1.15961	J	P. progenetica
24	1.74361	1.73768	J	P. progenetica
25	1.824	1.81843	J	P. progenetica
26	1.94835	1.93993	J	P. progenetica
27	1.86004	1.85447	J	P. progenetica
28	1.72042	1.71201	J	P. progenetica
29	1.17309	1.16547	J	P. progenetica
30	1.97037	1.97037	J	P. progenetica
31	0.684827	0.67954	J	P. progenetica
32	0.373296	0.373296	J	P. progenetica
33	1.32852	1.32852	J	P. progenetica
34	1.28111	1.27693	J	P. progenetica
35	0	0	0	P. progenetica
36	1.55303	1.55303	J	P. progenetica
37	1.50222	1.49937	J	P. progenetica
38	0.969069	0.969069	J	P. progenetica
39	1.65388	1.64164	J	P. progenetica
40	0.35463	0.35463	J	P. progenetica
41	0	0	0	P. progenetica
42	0.640094	0.640094	J	P. progenetica
1	0	0	0	D. rerio
2	0	0	0	D. rerio
3	0.460028	0.460028	V	D. rerio
4	0.0291331	0.0247797	V	D. rerio
5	0.0115175	0.00320653	V	D. rerio
6	1.1911	1.18417	V	D. rerio
7	0.508805	0.491618	V	D. rerio
8	0.0852971	0.0760472	V	D. rerio
9	0.0947637	0.0675914	V	D. rerio
10	1.46734	1.20025	V	D. rerio
11	1.75193	1.07295	V	D. rerio
12	0.561951	0.444598	J	D. rerio
13	1.50825	0.736308	J	D. rerio
14	1.02336	0.637747	J	D. rerio
15	1.10653	0.989102	J	D. rerio
16	1.63959	1.38222	J	D. rerio
17	1.81909	1.7478	J	D. rerio
18	1.68487	1.66858	J	D. rerio
19	1.65436	1.64328	J	D. rerio
20	1.67716	1.66846	J	D. rerio
21	1.45782	1.45168	J	D. rerio
22	0.97983	0.976965	J	D. rerio
23	1.09646	1.09316	J	D. rerio
24	1.46369	1.45749	J	D. rerio
25	1.75434	1.74901	J	D. rerio
26	1.91933	1.91579	J	D. rerio
27	1.92866	1.91918	J	D. rerio
28	1.9186	1.91409	J	D. rerio
29	1.55741	1.55281	J	D. rerio
30	1.98406	1.97727	J	D. rerio
31	0.386986	0.381348	J	D. rerio
32	0.214767	0.209634	J	D. rerio
33	1.14983	1.14568	J	D. rerio
34	1.5375	1.53112	J	D. rerio
35	0.00722849	0.00254843	J	D. rerio
36	1.91502	1.90934	J	D. rerio
37	1.01077	1.00551	J	D. rerio
38	0.553534	0.547537	J	D. rerio
39	1.73485	1.72789	J	D. rerio
40	0.169194	0.168993	J	D. rerio
41	0	0	0	D. rerio
42	0.536718	0.531961	J	D. rerio
1	0	0	0	O. mykiss
2	0	0	0	O. mykiss
3	0.574996	0.574996	V	O. mykiss
4	0.0116599	0.00313797	J	O. mykiss
5	0.0751486	0.0458911	V	O. mykiss
6	1.1668	1.14124	V	O. mykiss
7	0.998267	0.955699	V	O. mykiss
8	0.0804989	0.0221431	J	O. mykiss
9	0.357085	0.160568	V	O. mykiss
10	1.16315	0.907135	V	O. mykiss
11	1.57784	0.850411	V	O. mykiss
12	0.581139	0.150177	J	O. mykiss
13	1.33956	0.347801	J	O. mykiss
14	1.06362	0.283013	J	O. mykiss
15	1.20786	0.713506	J	O. mykiss
16	1.22286	0.512354	J	O. mykiss
17	1.57768	1.22043	J	O. mykiss
18	1.09545	0.900874	J	O. mykiss
19	1.72704	1.68921	J	O. mykiss
20	1.9273	1.9043	J	O. mykiss
21	1.59482	1.58712	J	O. mykiss
22	1.11813	1.09704	J	O. mykiss
23	1.45559	1.44856	J	O. mykiss
24	1.79647	1.7841	J	O. mykiss
25	1.53586	1.52383	J	O. mykiss
26	1.96581	1.94275	J	O. mykiss
27	1.83893	1.82282	J	O. mykiss
28	1.83896	1.82202	J	O. mykiss
29	1.57306	1.56167	J	O. mykiss
30	1.8623	1.85051	J	O. mykiss
31	0.0955546	0.0879174	J	O. mykiss
32	0.449934	0.442208	J	O. mykiss
33	0.967206	0.958363	J	O. mykiss
34	1.74217	1.73413	J	O. mykiss
35	0.0114284	0.0064949	J	O. mykiss
36	1.70034	1.68217	J	O. mykiss
37	0.605535	0.598734	J	O. mykiss
38	0.508544	0.499323	J	O. mykiss
39	1.59114	1.57765	J	O. mykiss
40	0.0365634	0.031577	J	O. mykiss
41	0	0	0	O. mykiss
42	0.116322	0.113433	J	O. mykiss
1	0	0	0	O. latipes
2	0	0	0	O. latipes
3	0	0	0	O. latipes
4	0	0	0	O. latipes
5	0.157054	0.14884	V	O. latipes
6	0.0914054	0.0494504	V	O. latipes
7	1.38577	1.23839	V	O. latipes
8	0.113691	0.101818	V	O. latipes
9	0.113691	0.113691	V	O. latipes
10	1.4131	1.02101	V	O. latipes
11	1.3393	0.683283	V	O. latipes
12	0.341208	0.325963	J	O. latipes
13	1.50162	0.750146	J	O. latipes
14	0.997754	0.725128	J	O. latipes
15	0.963131	0.860886	J	O. latipes
16	1.66319	1.41786	J	O. latipes
17	1.51544	1.42498	J	O. latipes
18	1.44124	1.43155	J	O. latipes
19	1.60986	1.59628	J	O. latipes
20	1.6425	1.62892	J	O. latipes
21	1.31345	1.31345	J	O. latipes
22	0.916627	0.916627	J	O. latipes
23	0.849785	0.849785	J	O. latipes
24	1.26073	1.26073	J	O. latipes
25	1.57985	1.57985	J	O. latipes
26	1.95328	1.95328	J	O. latipes
27	1.78255	1.78255	J	O. latipes
28	1.91179	1.91179	J	O. latipes
29	1.36806	1.36806	J	O. latipes
30	1.90734	1.90734	J	O. latipes
31	0.240335	0.240335	J	O. latipes
32	0.58829	0.58829	J	O. latipes
33	0.996516	0.996516	J	O. latipes
34	1.09512	1.09512	J	O. latipes
35	0.331659	0.331659	J	O. latipes
36	1.34049	1.34049	J	O. latipes
37	1.80417	1.80417	J	O. latipes
38	0.710549	0.710549	J	O. latipes
39	1.51045	1.49498	J	O. latipes
40	0	0	0	O. latipes
41	0	0	0	O. latipes
42	0.0948995	0.0948995	J	O. latipes
1	0	0	0	P. annectens
2	0	0	0	P. annectens
3	0.639289	0.639289	V	P. annectens
4	0.0405257	0.00674189	J	P. annectens
5	0.36045	0.341998	V	P. annectens
6	1.2296	1.18032	V	P. annectens
7	1.29004	1.1961	V	P. annectens
8	1.05522	0.935343	V	P. annectens
9	1.43488	1.16152	V	P. annectens
10	0.993163	0.410251	V	P. annectens
11	1.06701	0.329111	V	P. annectens
12	1.39743	0.111193	V	P. annectens
13	1.61233	0.233393	J	P. annectens
14	1.78869	0.248335	J	P. annectens
15	1.7119	0.433794	J	P. annectens
16	1.78732	0.592584	J	P. annectens
17	1.68764	0.8311	J	P. annectens
18	1.67629	0.923887	J	P. annectens
19	1.57202	1.36914	J	P. annectens
20	1.62555	1.54488	J	P. annectens
21	1.6967	1.65327	J	P. annectens
22	1.5382	1.50348	J	P. annectens
23	1.62548	1.5941	J	P. annectens
24	1.56361	1.54886	J	P. annectens
25	1.65399	1.59499	J	P. annectens
26	1.92189	1.89043	J	P. annectens
27	1.66791	1.64375	J	P. annectens
28	1.37409	1.35693	J	P. annectens
29	1.68315	1.64549	J	P. annectens
30	1.68741	1.67328	J	P. annectens
31	0.125154	0.11801	J	P. annectens
32	0.351085	0.321671	J	P. annectens
33	0.922681	0.881151	J	P. annectens
34	1.24982	1.1955	J	P. annectens
35	0.00442784	0.0013089	J	P. annectens
36	1.7264	1.71264	J	P. annectens
37	0.677996	0.655596	J	P. annectens
38	0.994248	0.971451	J	P. annectens
39	1.32106	1.28694	J	P. annectens
40	0.166564	0.163701	J	P. annectens
41	0	0	0	P. annectens
42	0.59201	0.590992	J	P. annectens
1	0	0	0	M. musculus
2	0	0	0	M. musculus
3	0.403375	0.403375	V	M. musculus
4	0.202454	0.199234	V	M. musculus
5	0.319016	0.303093	V	M. musculus
6	1.16705	1.09696	V	M. musculus
7	1.63232	1.49032	V	M. musculus
8	1.09383	0.852401	V	M. musculus
9	1.71439	1.21495	V	M. musculus
10	1.30736	0.588687	V	M. musculus
11	1.44205	0.378921	V	M. musculus
12	1.87337	0.450326	V	M. musculus
13	1.75059	0.157598	V	M. musculus
14	1.95266	0.203585	J	M. musculus
15	1.96411	0.386169	J	M. musculus
16	1.8812	0.605877	J	M. musculus
17	1.77828	0.840295	J	M. musculus
18	1.88765	1.30297	J	M. musculus
19	1.81514	1.54237	J	M. musculus
20	1.59487	1.45173	J	M. musculus
21	1.89892	1.8314	J	M. musculus
22	1.35428	1.33511	J	M. musculus
23	1.50411	1.49554	J	M. musculus
24	1.74474	1.73567	J	M. musculus
25	1.74849	1.74458	J	M. musculus
26	1.89062	1.88592	J	M. musculus
27	1.71261	1.70741	J	M. musculus
28	1.89122	1.88745	J	M. musculus
29	1.37213	1.3701	J	M. musculus
30	1.89359	1.89022	J	M. musculus
31	1.00739	1.00483	J	M. musculus
32	0.71835	0.715243	J	M. musculus
33	1.46587	1.46324	J	M. musculus
34	1.38108	1.37698	J	M. musculus
35	0.521043	0.518878	J	M. musculus
36	1.83639	1.83169	J	M. musculus
37	1.09841	1.09639	J	M. musculus
38	1.42582	1.42148	J	M. musculus
39	1.6981	1.69184	J	M. musculus
40	0.0186974	0.0183454	J	M. musculus
41	0.21805	0.21805	J	M. musculus
42	0.847732	0.846955	J	M. musculus
1	0	0	0	L. africana
2	0	0	0	L. africana
3	0.785405	0.785405	V	L. africana
4	0.119664	0.0798956	V	L. africana
5	0.5518	0.506268	V	L. africana
6	1.73728	1.51953	V	L. africana
7	1.78672	1.42346	V	L. africana
8	1.2227	0.682748	V	L. africana
9	1.72443	0.781321	V	L. africana
10	1.6335	0.409644	V	L. africana
11	1.75689	0.259564	V	L. africana
12	1.97773	0.2898	V	L. africana
13	1.83947	0.0929522	V	L. africana
14	1.95919	0.0741276	V	L. africana
15	1.98676	0.132112	J	L. africana
16	1.92993	0.26636	J	L. africana
17	1.92537	0.428601	J	L. africana
18	1.98751	0.685483	J	L. africana
19	1.80238	0.831497	J	L. africana
20	1.83484	1.0583	J	L. africana
21	1.84893	1.17599	J	L. africana
22	1.65931	1.2483	J	L. africana
23	1.68073	1.34497	J	L. africana
24	1.9298	1.6661	J	L. africana
25	1.54455	1.42068	J	L. africana
26	1.70142	1.60628	J	L. africana
27	1.70008	1.64578	J	L. africana
28	1.82505	1.79616	J	L. africana
29	1.22952	1.20982	J	L. africana
30	1.79359	1.78285	J	L. africana
31	1.07505	1.0684	J	L. africana
32	1.31704	1.31251	J	L. africana
33	1.46302	1.46013	J	L. africana
34	1.28959	1.28637	J	L. africana
35	0.611127	0.608628	J	L. africana
36	1.92515	1.92181	J	L. africana
37	1.18026	1.17907	J	L. africana
38	1.32099	1.31881	J	L. africana
39	1.19532	1.19056	J	L. africana
40	0	0	0	L. africana
41	0.298876	0.298876	J	L. africana
42	0.747835	0.746928	J	L. africana

## Sheet: Sheet2
Extended Data Figure 8b
species	No.insertions
C. punctatum	0.457
P. senegalus	0.388
A. ruthenus Ca 1	0.481
A. ruthenus Ca 2	0.475
P. progenetica	0.817
D. rerio	0.927
O. mykiss	0.792
O. latipes	0.799
P. annectens	0.294
M. musculus	0.177
L. africana	0.074

## Sheet: Sheet3
Extended Data Figure 8c
species	H.N
C. punctatum	6.69
P. senegalus	9.09
A. ruthenus Ca 1	4.28
A. ruthenus Ca 2	3.51
P. progenetica	1.24
D. rerio	2.01
O. mykiss	4.53
O. latipes	0.95
P. annectens	9.46
M. musculus	12.02
L. africana	20.42

## Sheet: Sheet4
Extended Data Figure 8d
species	MH	blunt	P nt
C. punctatum	0.282557221783741	0.174579564082327	0.0561896666869043
P. senegalus	0.216609482397436	0.171077215748887	0.053187032193045
A. ruthenus Ca 1	0.320495451906329	0.160441261854074	0.0692858525256435
A. ruthenus Ca 2	0.325273371322963	0.149699676574773	0.0488218081010319
P. progenetica	0.581630361554008	0.235496668912344	0.118946028894378
D. rerio	0.656349379968433	0.270699809744894	0.0568481291782149
O. mykiss	0.460951279962867	0.330851352653197	0.141467644045086
O. latipes	0.576413427561837	0.222173144876325	0.090547703180212
P. annectens	0.198213218845956	0.0955358259347255	0.0314979228321732
M. musculus	0.0883190029659367	0.0889290762564378	0.0344827586206897
L. africana	0.0457112358843805	0.0283591134895623	0.0145709013619471

## Sheet: Sheet5
Extended Data Figure 8e
species	conservation	group
C. punctatum	0.0451977	sharks
P. senegalus	0.208333	basal fishes
A. ruthenus Ca 1	0.213235	basal fishes
A. ruthenus Ca 2	0.283019	basal fishes
P. progenetica	0.777778	teleosts
D. rerio	0.693333	teleosts
O. mykiss	0.664634	teleosts
O. latipes	0.64	teleosts
P. annectens	0	lobe-finned fishes
M. musculus	0	mammals
L. africana	0	mammals

## Sheet: Sheet6
Extended Data Figure 8f
sp	conservation	group
C. punctatum	0.431655	sharks
P. senegalus	0.571429	basal fishes
A. ruthenus Ca 1	0.427083	basal fishes
A. ruthenus Ca 2	0.565891	basal fishes
P. progenetica	0.774194	teleosts
D. rerio	0.737226	teleosts
O. mykiss	0.655172	teleosts
O. latipes	0.637255	teleosts
P. annectens	0.138298	lobe-finned fishes
M. musculus	0.195652	mammals
L. africana	0.142857	mammals
